# Supplementary material for: Opposing roles of microRNA Argonautes during Caenorhabditis elegans aging
Source: PLoS Genet. 2018 Jun 21;14(6):e1007379. doi: 10.1371/journal.pgen.1007379 (PMC6013023; doi:10.1371/journal.pgen.1007379)
Supplement: S1 Table — Related to Figs 2, 3 and 5. Statistics of all lifespan assays used in this study. (Spreadsheet uploaded separately). (XLSX) [file pgen.1007379.s001.xlsx]

## Sheet: FINALTABLEFORMAT
FIGURE 2
(A)
	Replicate #1
	Strain	RNAi	Mean	Median	N. Died	Total
	WT	N/A	17.4183	15.5	79	108
	alg-1(gk214)	N/A	13.4077	11	60	118
	alg-2(ok304)	N/A	21.2806	20	89	113
	WT x alg-1(gk214)					<0.0001
	WT x alg-2(ok304)					<0.0001
	Replicate #2
	Strain	RNAi	Mean	Median	N. Died	Total
	WT	N/A	17.8474	16	64	100
	alg-1(gk214)	N/A	13.6883	11	65	100
	alg-2(ok304)	N/A	21.0465	20.5	72	100
	WT x alg-1(gk214)					<0.0001
	WT x alg-2(ok304)					0.0007
	Replicate #3
	Strain	RNAi	Mean	Median	N. Died	Total
	WT	N/A	18.9034	18	73	115
	alg-1(gk214)	N/A	12.178	11	56	124
	alg-2(ok304)	N/A	22.3511	23	89	115
	WT x alg-1(gk214)					<0.0001
	WT x alg-2(ok304)					0.0002
(C)
	Replicate #1
	Strain	RNAi	Mean	Median	N. Died	Total
	WT	vector	15.5109	16	125	140
		alg-2 CDS	11.1078	10	98	134
		alg-2 3'UTR	17.9771	18	124	157
	WT; vector (RNAi) x WT; alg-2 CDS (RNAi)					<0.0001
	WT; vector (RNAi) x WT; alg-2 3'UTR (RNAi)					<0.0001
	WT; alg-2 CDS (RNAi) x WT; alg-2 3'UTR (RNAi)					<0.0001
	Replicate #2
	Strain	RNAi	Mean	Median	N. Died	Total
	WT	vector	12.3333	10.5	137	146
		alg-2 CDS	11.1655	10.5	123	133
		alg-2 3'UTR	15.8097	15	132	143
	WT; vector (RNAi) x WT; alg-2 CDS (RNAi)					0.0001
	WT; vector (RNAi) x WT; alg-2 3'UTR (RNAi)					<0.0001
	WT; alg-2 CDS (RNAi) x WT; alg-2 3'UTR (RNAi)					<0.0001
	Replicate #3
	Strain	RNAi	Mean	Median	N. Died	Total
	WT	vector	15.1776	12	137	151
		alg-2 CDS	12.1407	9.5	92	148
		alg-2 3'UTR	17.9471	16.5	118	144
	WT; vector (RNAi) x WT; alg-2 CDS (RNAi)					<0.0001
	WT; vector (RNAi) x WT; alg-2 3'UTR (RNAi)					0.0001
	WT; alg-2 CDS (RNAi) x WT; alg-2 3'UTR (RNAi)					<0.0001
(D)
	Replicate #1
	Strain	RNAi	Mean	Median	N. Died	Total
	WT	N/A	19.0864	18	84	109
	alg-2(ap426)	N/A	21.4496	20	89	116
	alg-2(ok304)	N/A	24.1278	22.5	79	109
	WT x alg-2(ap426)					0.0022
	WT x alg-2(ok304)					<0.0001
	alg-2(ap426) x alg-2(ok304)					0.001
	Replicate #2
	Strain	RNAi	Mean	Median	N. Died	Total
	WT	N/A	12.3681	9.5	118	132
	alg-2(ap426)	N/A	15.1912	14	124	143
	alg-2(ok304)	N/A	19.1905	16.5	88	130
	WT x alg-2(ap426)					<0.0001
	WT x alg-2(ok304)					<0.0001
	alg-2(ap426) x alg-2(ok304)					<0.0001
	Replicate #3
	Strain	RNAi	Mean	Median	N. Died	Total
	WT	N/A	10.3662	9	127	142
	alg-2(ap426)	N/A	14.8048	14.5	102	136
	alg-2(ok304)	N/A	18.2045	17	98	132
	WT x alg-2(ap426)					<0.0001
	WT x alg-2(ok304)					<0.0001
	alg-2(ap426) x alg-2(ok304)					<0.0001
FIGURE 3
(A)
	Replicate #1
	Strain	RNAi	Mean	Median	N. Died	Total
	WT	vector	18.3005	13	60	98
	WT	alg-1	14.4139	13	64	100
	alg-2(ok304)	vector	22.3411	22.5	73	96
	alg-2(ok304)	alg-1	13.1756	13	63	100
	WT on vector RNAi x WT on alg-1 RNAi					0.0034
	WT on vector RNAi x alg-2(ok304) on vector RNAi					0.0496
	WT on alg-1 RNAi x alg-2(ok304) on alg-1 RNAi					0.001
	alg-2(ok304) on vector RNAi x alg-2(ok304) on alg-1 RNAi					<0.0001
	Replicate #2
	Strain	RNAi	Mean	Median	N. Died	Total
	WT	vector	12.9306	9.5	83	107
	WT	alg-1	10.5003	9.5	112	126
	alg-2(ok304)	vector	15.85	12.5	101	134
	alg-2(ok304)	alg-1	8.6874	7	73	136
	WT on vector RNAi x WT on alg-1 RNAi					0.0002
	WT on vector RNAi x alg-2(ok304) on vector RNAi					0.0003
	WT on alg-1 RNAi x alg-2(ok304) on alg-1 RNAi					<0.0001
	alg-2(ok304) on vector RNAi x alg-2(ok304) on alg-1 RNAi					<0.0001
	Replicate #3
	Strain	RNAi	Mean	Median	N. Died	Total
	WT	vector	13.1132	11.5	108	123
	WT	alg-1	11.1067	8	92	110
	alg-2(ok304)	vector	17.6596	15	73	103
	alg-2(ok304)	alg-1	9.4327	8	81	111
	WT on vector RNAi x WT on alg-1 RNAi					<0.0001
	WT on vector RNAi x alg-2(ok304) on vector RNAi					<0.0001
	WT on alg-1 RNAi x alg-2(ok304) on alg-1 RNAi					<0.0001
	alg-2(ok304) on vector RNAi x alg-2(ok304) on alg-1 RNAi					<0.0001
(F)
	Replicate #1
	Strain	RNAi	Mean	Median	N. Died	Total
	alg-1 3'UTR	N/A	17.4504	16.5	62	116
	control 3'UTR	N/A	16.6935	14	73	126
	alg-1(gk214)	N/A	13.255	12	64	135
	alg-2(ok304)	N/A	19.9722	19	85	116
	alg-1 3'UTR x alg-1(gk214)					<0.0001
	alg-1 3'UTR x alg-2(ok304)					0.0133
	alg-1 3'UTR x control 3'UTR					0.3769
	alg-1(gk214) x control 3'UTR					<0.0001
	Replicate #2
	Strain	RNAi	Mean	Median	N. Died	Total
	alg-1 3'UTR	N/A	16.8306	15.5	48	103
	control 3'UTR	N/A	15.7986	11	60	105
	alg-1(gk214)	N/A	11.6609	11	40	120
	alg-2(ok304)	N/A	20.2758	20	74	102
	alg-1 3'UTR x alg-1(gk214)					<0.0001
	alg-1 3'UTR x alg-2(ok304)					0.0007
	alg-1 3'UTR x control 3'UTR					0.4374
	alg-1(gk214) x control 3'UTR					<0.0001
	Replicate #3
	Strain	RNAi	Mean	Median	N. Died	Total
	alg-1 3'UTR	N/A	17.0525	14	69	102
	control 3'UTR	N/A	15.7414	14	63	110
	alg-1(gk214)	N/A	12.8111	12	53	114
	alg-2(ok304)	N/A	20.4708	19	84	106
	alg-1 3'UTR x alg-1(gk214)					<0.0001
	alg-1 3'UTR x alg-2(ok304)					0.0004
	alg-1 3'UTR x control 3'UTR					0.0623
	alg-1(gk214) x control 3'UTR					<0.0001
FIGURE 5
(C)
	Replicate #1
	Strain	RNAi	Mean	Median	N. Died	Total
	WT	N/A	16.2834	13	86	107
	alg-1(gk214)	N/A	12.8144	9.5	71	89
	daf-2(e1370)	N/A	43.0861	41	86	126
	alg-1(gk214);daf-2(e1370)	N/A	31.4271	28	70	133
	daf-16(mu86)	N/A	12.75	9.5	79	98
	alg-1(gk214);daf-16(mu86)	N/A	11.3509	9.5	57	59
	WT x alg-1(gk214)					<0.0001
	WT x daf-2(e1370)					<0.0001
	daf-2(e1370) x alg-1(gk214);daf-2(e1370)					<0.0001
	WT x daf-16(mu86)					<0.0001
	daf-16(mu86) x alg-1(gk214);daf-16(mu86)					0.0064
	Replicate #2
	Strain	RNAi	Mean	Median	N. Died	Total
	WT	N/A	12.524	9.5	92	100
	alg-1(gk214)	N/A	9.9272	9.5	62	69
	daf-2(e1370)	N/A	31.7994	32.5	94	107
	alg-1(gk214);daf-2(e1370)	N/A	24.1032	23	43	103
	daf-16(mu86)	N/A	11.1813	9.5	88	100
	alg-1(gk214);daf-16(mu86)	N/A	8.5256	7	85	88
	WT x alg-1(gk214)					0.0002
	WT x daf-2(e1370)					<0.0001
	daf-2(e1370) x alg-1(gk214);daf-2(e1370)					<0.0001
	WT x daf-16(mu86)					0.0184
	daf-16(mu86) x alg-1(gk214);daf-16(mu86)					<0.0001
	Replicate #3
	Strain	RNAi	Mean	Median	N. Died	Total
	WT	N/A	12.2367	9	84	95
	alg-1(gk214)	N/A	8.1462	6.5	61	67
	daf-2(e1370)	N/A	35.4257	35.5	61	92
	alg-1(gk214);daf-2(e1370)	N/A	23.1313	21.5	58	39
	daf-16(mu86)	N/A	9.3698	6.5	73	93
	alg-1(gk214);daf-16(mu86)	N/A	7.726	6.5	61	68
	WT x alg-1(gk214)					<0.0001
	WT x daf-2(e1370)					<0.0001
	daf-2(e1370) x alg-1(gk214);daf-2(e1370)					<0.0001
	WT x daf-16(mu86)					<0.0001
	daf-16(mu86) x alg-1(gk214);daf-16(mu86)					<0.0001
(D)
	Replicate #1
	Strain	RNAi	Mean	Median	N. Died	Total
	WT	N/A	13.7791	11	87	93
	alg-2(ok304)	N/A	19.5984	19.5	96	105
	daf-2(e1370)	N/A	31.5599	30.5	78	106
	alg-2(ok304);daf-2(e1370)	N/A	38.9341	41.5	73	113
	daf-16(mu86)	N/A	11.7022	11	92	99
	alg-2(ok304);daf-16(mu86)	N/A	11.7355	11	84	92
	WT x alg-2(ok304)					<0.0001
	WT x daf-2(e1370)					<0.0001
	daf-2(e1370) x alg-2(ok304);daf-2(e1370)					<0.0001
	WT x daf-16(mu86)					0.0003
	daf-16(mu86) x alg-2(ok304);daf-16(mu86)					0.9544
	Replicate #2
	Strain	RNAi	Mean	Median	N. Died	Total
	WT	N/A	15.5913	12	72	78
	alg-2(ok304)	N/A	17.6651	15.5	78	98
	daf-2(e1370)	N/A	34.3096	32	74	108
	alg-2(ok304);daf-2(e1370)	N/A	38.4204	37	68	106
	daf-16(mu86)	N/A	11.5018	8.5	70	95
	alg-2(ok304);daf-16(mu86)	N/A	11.1224	8.5	79	90
	WT x alg-2(ok304)					0.0324
	WT x daf-2(e1370)					<0.0001
	daf-2(e1370) x alg-2(ok304);daf-2(e1370)					0.028
	WT x daf-16(mu86)					<0.0001
	daf-16(mu86) x alg-2(ok304);daf-16(mu86)					0.3555
	Replicate #3
	Strain	RNAi	Mean	Median	N. Died	Total
	WT	N/A	11.7334	8.5	95	144
	alg-2(ok304)	N/A	16.918	14.5	97	144
	daf-2(e1370)	N/A	36.5883	34.5	98	144
	alg-2(ok304);daf-2(e1370)	N/A	39.1853	41	86	148
	daf-16(mu86)	N/A	10.8108	8.5	98	144
	alg-2(ok304);daf-16(mu86)	N/A	11.2273	8.5	75	144
	WT x alg-2(ok304)					<0.0001
	WT x daf-2(e1370)					<0.0001
	daf-2(e1370) x alg-2(ok304);daf-2(e1370)					0.0042
	WT x daf-16(mu86)					0.04
	daf-16(mu86) x alg-2(ok304);daf-16(mu86)					0.2022
(E)
	Replicate #1
	Strain	RNAi	Mean	Median	N. Died	Total
	WT	vector	15.6338	14	115	144
	WT	asah-1	17.2273	16.5	110	145
	alg-2(ok304)	vector	21.2703	20	34	145
	alg-2(ok304)	asah-1	18.5338	16.5	27	144
	WT on vector RNAi x alg-2(ok304) on vector RNAi					<0.0001
	alg-2(ok304) on vector RNAi x alg-2(ok304) on asah-1 RNAi					0.0057
	WT on vector RNAi x WT on asah-1 RNAi					0.0303
	Replicate #2
	Strain	RNAi	Mean	Median	N. Died	Total
	WT	vector	16.2782	14.5	82	120
	WT	asah-1	16.8606	14.5	94	125
	alg-2(ok304)	vector	20.7819	19	28	160
	alg-2(ok304)	asah-1	18.0829	17	54	160
	WT on vector RNAi x alg-2(ok304) on vector RNAi					<0.0001
	alg-2(ok304) on vector RNAi x alg-2(ok304) on asah-1 RNAi					0.0003
	WT on vector RNAi x WT on asah-1 RNAi					0.4143
	Replicate #3
	Strain	RNAi	Mean	Median	N. Died	Total
	WT	vector	16.6167	14.5	91	117
	WT	asah-1	17.6276	17.5	78	120
	alg-2(ok304)	vector	20.8119	17.5	59	220
	alg-2(ok304)	asah-1	18.0005	17.5	47	160
	WT on vector RNAi x alg-2(ok304) on vector RNAi					<0.0001
	alg-2(ok304) on vector RNAi x alg-2(ok304) on asah-1 RNAi					0.0009
	WT on vector RNAi x WT on asah-1 RNAi					0.1665
(F)
	Replicate #1
	Strain	RNAi	Mean	Median	N. Died	Total
	WT	vector	15.6338	14	115	144
	WT	cest-1	15.8131	14	113	144
	alg-2(ok304)	vector	21.2703	20	34	145
	alg-2(ok304)	cest-1	17.7075	16.5	61	144
	WT on vector RNAi x alg-2(ok304) on vector RNAi					<0.0001
	alg-2(ok304) on vector RNAi x alg-2(ok304) on cest-1 RNAi					0.0001
	WT on vector RNAi x WT on cest-1 RNAi					0.8217
	Replicate #2
	Strain	RNAi	Mean	Median	N. Died	Total
	WT	vector	15.5629	15	114	125
	WT	cest-1	15.7061	15	113	126
	alg-2(ok304)	vector	19.1776	17	83	161
	alg-2(ok304)	cest-1	17.913	17	113	146
	WT on vector RNAi x alg-2(ok304) on vector RNAi					<0.0001
	alg-2(ok304) on vector RNAi x alg-2(ok304) on cest-1 RNAi					0.0385
	WT on vector RNAi x WT on cest-1 RNAi					0.7253
	Replicate #3
	Strain	RNAi	Mean	Median	N. Died	Total
	WT	vector	16.2782	14.5	82	120
	WT	cest-1	16.2584	14.5	89	120
	alg-2(ok304)	vector	20.7819	19	28	160
	alg-2(ok304)	cest-1	18.1269	17	63	160
	WT on vector RNAi x alg-2(ok304) on vector RNAi					<0.0001
	alg-2(ok304) on vector RNAi x alg-2(ok304) on cest-1 RNAi					0.0006
	WT on vector RNAi x WT on cest-1 RNAi					0.745
