# Supplementary material for: Opposing roles of microRNA Argonautes during Caenorhabditis elegans aging
Source: PLoS Genet. 2018 Jun 21;14(6):e1007379. doi: 10.1371/journal.pgen.1007379 (PMC6013023; doi:10.1371/journal.pgen.1007379)
Supplement: S2 Table — Related to Fig 4. MiRNAs enriched in ALG-1 or ALG-2 co-immunoprecipitations, using extracts from day 5 adults. (Spreadsheet uploaded separately). (XLSX) [file pgen.1007379.s002.xlsx]

## Sheet: Sheet1
miRNAs reproducibly enriched at least 1.5-fold in ALG-1 versus ALG-2 IPs
miRNA	Rep 1 ALG-1/ALG-2 reads	Rep 2 ALG-1/ALG-2 reads
cel-let-7-5p	1.56652	2.96133
cel-lin-4-5p	2.66774	3.98519
cel-miR-237-5p	3.16405	2.51479
cel-miR-240-3p	3.91435	1.73043
cel-miR-241-5p	2.43342	2.3219
cel-miR-248	4.90256	3.73213
cel-miR-47-3p	1.79696	1.89815
cel-miR-48-5p	1.87392	2.38072
cel-miR-54-3p	3.44239	1.66564
cel-miR-57-5p	2.75022	2.87776
cel-miR-60-3p	6.30977	2.95783
cel-miR-63-3p	3.9976	2.58453
cel-miR-71-5p	1.49079	1.66255
miRNAs reproducibly enriched at least 1.5-fold in ALG-2 versus ALG-1 IPs
miRNA	Rep 1 ALG-2/ALG-1 reads	Rep 2 ALG-2/ALG-1 reads
cel-miR-230-3p	18.7506	2.309
cel-miR-250-3p	12.9441	12.8981
cel-miR-253-3p	5.0828	2.86403
cel-miR-35-3p	3.45326	2.67724
cel-miR-36-3p	4.46819	15.1059
cel-miR-37-3p	12.3702	8.8227
cel-miR-39-3p	4.11111	2.60297
cel-miR-40-3p	8.1146	3.00715
cel-miR-61-3p	9.43985	5.66843
cel-miR-66-5p	1.68878	2.38558
cel-miR-72-5p	2.80729	1.54505
