# Supplementary material for: Opposing roles of microRNA Argonautes during Caenorhabditis elegans aging
Source: PLoS Genet. 2018 Jun 21;14(6):e1007379. doi: 10.1371/journal.pgen.1007379 (PMC6013023; doi:10.1371/journal.pgen.1007379)
Supplement: S3 Table — Related to Fig 4. Differentially expressed genes in alg-1(gk214) or alg-2(ok304) mutants compared to WT at day 5 of adulthood. (Spreadsheet uploaded separately). (XLSX) [file pgen.1007379.s003.xlsx]

## Sheet: alg-1(gk214) vs WT day 5 Adult
ensembl ID	common name	log2FoldChange	padj
F15B9.7	fmi-1	4.08955	3.26274e-125
T01D3.7	T01D3.7	4.00527	1.07876e-75
C34B4.1b	max-1	1.91636	5.35288e-66
Y2C2A.1	tag-80	3.6029	9.37237e-66
K06A5.8d	K06A5.8	2.35477	2.05148e-63
C32H11.12	dod-24	-5.79664	8.87383e-58
F14F9.3	F14F9.3	4.04488	5.31303e-54
T09F5.12.1	T09F5.12	2.08431	3.65487e-53
C09C7.1	zig-4	3.53657	1.8253e-52
F13E6.1.1	F13E6.1	1.00251	3.72315e-52
ZK896.7	clec-186	-2.38024	6.10111e-52
T10H9.2	scd-2	2.82003	8.45633e-52
F18C12.1	che-3	2.90187	8.28084e-51
F45E4.3b.1	F45E4.3	3.24393	3.40225e-50
F57C12.4	mrp-2	3.02431	6.41977e-50
M01G12.12	rrf-2	2.64303	1.49418e-49
F48F7.2.1	syx-2	2.19807	1.93758e-49
ZK524.2f	unc-13	1.9045	1.8315e-48
F45E4.4	tag-199	3.40817	4.63054e-48
K08E3.5f	K08E3.5	-0.766563	8.93031e-48
ZK520.3b.2	dyf-2	2.7143	3.76036e-47
K10D6.2b	K10D6.2	4.43569	5.26275e-47
W03G11.4.2	W03G11.4	3.12056	6.37061e-46
F37H8.2	F37H8.2	2.62661	8.50757e-46
T02C5.5d.3	unc-2	2.24593	1.44615e-45
ZK287.1.1	ZK287.1	3.91236	2.63622e-45
K09F6.10	K09F6.10	2.90284	7.69304e-45
D1044.2c	D1044.2	3.08084	6.91057e-44
C48D5.2a	ptp-1	2.26838	7.23445e-44
B0350.2g.3	unc-44	2.12477	8.28005e-43
C14C6.5	C14C6.5	-4.01523	9.43974e-43
C11D2.4.1	C11D2.4	-0.933431	1.53631e-41
C10G6.1b.1	egal-1	1.41034	5.40997e-41
C27F2.10.1	C27F2.10	-0.849739	5.74639e-41
F10G7.11	ttr-41	-1.35959	5.97468e-41
C25F6.2a.1	dlg-1	1.51866	7.08254e-41
F14D7.8	F14D7.8	6.88119	9.56074e-41
T02E9.5.1	T02E9.5	2.66676	2.73652e-40
W02D3.4.1	W02D3.4	-0.763587	3.26798e-39
R57.1b.1	R57.1	-1.25212	1.35994e-38
C35E7.4	C35E7.4	1.97704	1.84337e-38
F58B4.3	F58B4.3	2.95227	3.1651e-38
H11E01.3	H11E01.3	1.91187	6.36123e-38
K12G11.3	sodh-1	-2.43552	1.47045e-37
Y73F8A.5	Y73F8A.5	3.00076	1.78064e-37
T20B12.7.1	T20B12.7	-0.645736	4.75826e-36
F25F8.1.1	F25F8.1	2.02965	9.33218e-36
F42G8.6	moc-3	-0.989672	4.33246e-35
F54G2.1a	F54G2.1	2.07231	6.47141e-35
C27A7.4	che-11	3.34828	1.58033e-34
E01A2.2a.1	E01A2.2	-0.750598	1.70946e-34
F16B3.1	egl-2	2.53763	4.6299e-34
F58H1.1b	aman-2	-0.602104	5.13685e-34
R06C1.6	R06C1.6	2.61503	9.30722e-34
ZC196.7	glr-5	2.47164	1.18813e-33
T04H1.9	tbb-6	4.1242	1.65008e-33
ZK6.7b	lipl-5	-2.06291	1.7722e-33
F20D6.4d	srp-7	-0.688323	1.88183e-33
R03H10.6	R03H10.6	3.30587	1.13628e-32
Y102A11A.9.1	Y102A11A.9	2.74808	1.13628e-32
T10D4.13	ins-19	-5.20373	1.16921e-32
R07E5.3.1	snfc-5	-0.708642	1.19342e-32
Y45G5AM.3	Y45G5AM.3	1.65149	2.43711e-32
Y75B12B.2.1	cyn-7	-0.656914	5.60923e-32
ZK973.11	ZK973.11	-0.762618	5.67589e-32
ZK265.9	ZK265.9	-0.602831	9.33883e-32
C17H12.9.1	ceh-48	3.16836	1.61981e-31
T05E11.9	T05E11.9	1.5035	1.87545e-31
F32A7.3a	eva-1	2.55869	2.2272e-31
T11A5.6	T11A5.6	2.42601	2.26292e-31
F57B10.7	tre-1	-0.843884	4.22671e-31
R13H4.1	nph-4	3.14951	5.44821e-31
F10E7.9.1	F10E7.9	1.98784	7.11004e-31
F25B3.4	F25B3.4	2.00373	1.02832e-30
T12A2.7	T12A2.7	-0.844983	1.43405e-30
K07A3.1.1	fbp-1	-0.797573	1.49792e-30
C17G10.5.1	lys-8	-1.68425	1.5867e-30
F56C9.7.1	F56C9.7	-1.2061	1.629e-30
Y41G9A.1	osm-5	3.9629	2.15096e-30
K09E2.4a	rig-1	1.38905	2.7042e-30
T05A12.4a	T05A12.4	-1.44779	4.75042e-30
C26D10.5c	eff-1	2.78519	6.1938e-30
Y48C3A.10.1	Y48C3A.10	-1.00171	6.1938e-30
R01H2.6.1	ubc-18	-0.801288	8.13137e-30
F45E10.1a	unc-53	2.28664	9.60196e-30
C54E4.3	gcy-37	3.5335	1.01838e-29
W02B12.2	rsp-2	-0.748173	2.14451e-29
C05C8.9b.1	hyls-1	-0.954831	3.7362e-29
R12A1.4.1	ges-1	-1.65931	4.02159e-29
F14F3.1a	vab-3	3.64552	4.28347e-29
Y64G10A.7b	Y64G10A.7	2.4533	8.85839e-29
K04D7.4a	K04D7.4	1.986	1.03508e-28
B0024.8	che-12	3.24062	1.07921e-28
T24H10.7a	40694	1.79045	1.3173e-28
C01B10.1	C01B10.1	1.54142	1.43152e-28
Y37D8A.14.1	cco-2	-0.474661	2.3019e-28
Y38C1AA.2	csn-3	-0.793463	2.3963e-28
T20D3.2.1	T20D3.2	-1.10211	2.3963e-28
F19B6.2b	ufd-1	-0.824986	2.63424e-28
D1073.1b	trk-1	3.1517	3.30545e-28
B0238.10.1	B0238.10	-0.682142	4.08161e-28
F58H1.7a	F58H1.7	2.15236	7.21214e-28
W02D3.11b.1	hrpf-1	-0.742803	9.15943e-28
F47B8.2	F47B8.2	3.24039	9.25182e-28
F56H1.7	F56H1.7	-0.975337	1.14211e-27
F32A5.7	lsm-4	-0.80562	1.21113e-27
K04B12.1	plx-2	2.85416	1.22786e-27
F13D2.1	F13D2.1	1.49425	1.90637e-27
R13A5.9	R13A5.9	2.46168	1.97862e-27
C34E10.1.1	gop-3	-0.541419	2.71687e-27
E02D9.1b.2	E02D9.1	-0.540853	5.1554e-27
F27E11.3a	cfz-2	1.53486	5.80998e-27
F11D5.3a	ddr-2	2.89812	5.80998e-27
M18.6	M18.6	-0.901924	7.12985e-27
T10F2.4.1	T10F2.4	-0.664938	7.54188e-27
F15A2.6a	sad-1	2.47371	7.81041e-27
ZK637.1.1	ZK637.1	1.78382	7.81041e-27
H19N07.1.1	H19N07.1	-0.598234	1.01255e-26
F52A8.6b	F52A8.6	-0.719111	1.27303e-26
K12H4.1	ceh-26	3.03987	1.29201e-26
C18E9.11a.1	ooc-5	-0.799155	1.59237e-26
F43D9.1	F43D9.1	3.77009	2.06004e-26
EEED8.8	ndx-6	-0.676094	2.06004e-26
T10A3.1b	unc-10	1.9674	3.20532e-26
C43E11.4	tufm-2	-0.655196	3.2822e-26
MTCE.23	MTCE.23	-0.775355	3.53139e-26
MTCE.21	ctb-1	-0.833682	3.81953e-26
F27D9.1c	unc-18	0.785961	4.57812e-26
F27D9.8a	stn-2	2.61163	5.30893e-26
W08E12.7.1	W08E12.7	-0.648689	8.62493e-26
C36F7.4d	rig-5	2.54535	1.08529e-25
F54C9.6a.1	bcs-1	-0.814309	1.09127e-25
F14H8.6b	cng-1	3.09015	1.33874e-25
Y24F12A.2	ragc-1	-0.741516	1.52597e-25
W03B1.4	sars-2	-0.748702	2.59408e-25
PAR2.1.1	mtss-1	-0.762504	5.15912e-25
Y57G11C.12a.1	nuo-3	-0.7388	6.39816e-25
B0507.2	B0507.2	0.886025	7.00938e-25
F40F8.1.5	F40F8.1	-0.746182	7.2203e-25
ZK973.3.1	pdp-1	-0.78443	9.15309e-25
C53A5.1.1	ril-1	-0.580688	9.15309e-25
M01D7.6.1	emr-1	-0.734418	9.62082e-25
F13H10.4a.1	F13H10.4	-0.763361	1.08404e-24
M04B2.4.1	M04B2.4	-0.828465	1.08509e-24
F45D3.5.1	sel-1	-0.646624	1.20656e-24
K01C8.6.1	K01C8.6	-0.715196	1.35423e-24
K08E7.1.1	eak-7	-0.606372	1.46722e-24
Y105C5B.15	Y105C5B.15	-2.23504	1.51552e-24
F25B5.6a	F25B5.6	-0.719117	1.52033e-24
K02B2.1	K02B2.1	-0.800921	1.62523e-24
F32A5.5a	aqp-1	-1.91892	2.04704e-24
B0034.3a.1	casy-1	1.57913	2.35622e-24
C36E6.1a	C36E6.1	-1.42521	2.56609e-24
F22A3.6a	ilys-5	-1.77299	3.15216e-24
K08D8.5	K08D8.5	-2.92443	3.32882e-24
R90.1.1	R90.1	0.868213	3.33201e-24
W05H12.1	W05H12.1	2.10826	3.75421e-24
ZK328.7a	ZK328.7	3.04911	3.90207e-24
LLC1.2a	LLC1.2	-1.01742	3.94742e-24
D2096.3.3	aagr-1	-1.22345	4.57484e-24
C01G6.1a.2	aqp-2	2.55521	4.81923e-24
T19D12.6.1	T19D12.6	0.812905	5.31721e-24
Y66D12A.23.1	nars-2	-0.933062	7.52639e-24
C31H1.6a	lntl-1	1.48848	7.87967e-24
F32E10.7	F32E10.7	3.67108	9.07852e-24
F35D2.5b	syd-1	2.64888	1.0812e-23
B0285.4	B0285.4	-0.762413	1.14204e-23
B0478.1b.2	jnk-1	1.90644	1.29271e-23
C14A4.5	crn-5	-0.952307	1.48188e-23
R53.4.1	R53.4	-0.565693	1.5317e-23
R04F11.5	R04F11.5	-1.02717	1.9664e-23
H22K11.2	H22K11.2	-1.55785	1.98988e-23
M01A8.2b	M01A8.2	1.38768	2.05152e-23
R05G6.4	R05G6.4	-0.895559	2.05152e-23
W03F9.4.1	W03F9.4	2.87403	2.57516e-23
C50D2.7.1	C50D2.7	-0.755576	2.91646e-23
R09H10.3a	R09H10.3	-1.20974	3.26432e-23
C27H6.8.1	C27H6.8	-0.679199	4.15017e-23
M04F3.1.2	rpa-2	-0.734938	4.54722e-23
T23G7.4	sec-5	-0.721091	4.91515e-23
Y39A3CL.5b.1	clp-4	2.08342	5.7283e-23
C47G2.3.1	C47G2.3	-0.62936	6.13414e-23
C27F2.5.1	vps-22	-0.616496	6.70346e-23
Y97E10AL.3	Y97E10AL.3	-0.813372	7.78455e-23
Y48B6A.8	ace-3	2.64151	9.59339e-23
C36B1.7	dhfr-1	-0.922316	9.59339e-23
Y56A3A.31	Y56A3A.31	-0.860996	9.59339e-23
ZC97.1a.1	mtx-2	-0.76307	9.65911e-23
C44B7.4	clhm-1	2.66992	9.75148e-23
ZK154.3	mec-7	2.01141	1.2472e-22
Y37E3.11a	Y37E3.11	-0.722405	1.35407e-22
T07A9.10	T07A9.10	-0.699053	1.41676e-22
C34B2.6.1	C34B2.6	-0.531542	1.42705e-22
F32A11.1	F32A11.1	-0.553267	1.5622e-22
F52E10.5	ifa-3	3.34183	1.5622e-22
T05C12.6c.1	mig-5	-0.86793	1.56609e-22
R07E5.2.1	prdx-3	-0.532156	1.56609e-22
F40E10.1	hch-1	3.20257	1.73448e-22
ZC53.7	rgs-9	-1.36082	1.76592e-22
C06A6.4a.1	C06A6.4	-0.751686	1.81806e-22
C02B10.4.1	C02B10.4	-0.765452	2.02699e-22
F32D1.5.1	F32D1.5	-0.577291	2.19791e-22
C32E8.6a	C32E8.6	4.75715	2.31701e-22
Y48B6A.13b.1	Y48B6A.13	-0.761357	2.31701e-22
T03D3.5	T03D3.5	-0.938891	2.71927e-22
F18H3.3b	pab-2	1.44825	3.13689e-22
F55A4.10	cutl-21	2.56864	3.2018e-22
F08B12.3b	slo-2	1.27543	3.36528e-22
F46B6.8	lipl-2	-2.61918	3.78373e-22
Y95B8A.12d	Y95B8A.12	2.3747	3.90226e-22
C30H6.9	C30H6.9	-0.739275	3.98017e-22
F55G11.4	F55G11.4	-4.50425	4.20618e-22
C25A1.13	C25A1.13	-0.843073	4.37339e-22
C36B1.12a.1	imp-1	-0.911009	5.14897e-22
C17G1.5	C17G1.5	1.92636	5.7807e-22
C05D2.8	C05D2.8	-1.0497	5.87499e-22
T23B12.3.1	T23B12.3	-0.746836	5.91466e-22
C34D1.3	odr-3	3.29814	6.62366e-22
EGAP1.3	zmp-1	2.52668	7.45302e-22
F20C5.2b	klp-11	2.08636	7.97508e-22
F49E8.1	F49E8.1	-0.845468	8.31725e-22
F56E3.3b	klp-4	0.824232	8.5794e-22
B0035.3	B0035.3	-0.971104	8.89756e-22
C42D8.8b.1	apl-1	1.00322	8.92107e-22
F22D6.3a.1	nars-1	-0.517135	9.68441e-22
ZK1307.8.1	ZK1307.8	-0.700531	9.8584e-22
T05F1.1a.1	nra-2	-0.651798	9.88438e-22
C17H12.10	C17H12.10	3.40094	1.08882e-21
C41G7.9a.1	C41G7.9	-0.553787	1.08882e-21
B0336.5b	B0336.5	-0.835208	1.11103e-21
D2023.6	D2023.6	-0.970411	1.15713e-21
C01F1.2.1	sco-1	-0.675449	1.17271e-21
ZC410.7a.2	lpl-1	-0.637725	1.27571e-21
T16G1.11.1	eif-3.K	-0.621011	1.59906e-21
ZK652.10	tag-307	-0.87068	1.74362e-21
F42A8.2.1	sdhb-1	-0.509707	1.93683e-21
C05C10.4.1	pho-11	-1.37829	2.29366e-21
ZK669.1b	tag-341	1.74489	2.34278e-21
K06A5.6.1	acdh-3	-0.719243	2.48788e-21
F43E2.7a.1	F43E2.7	-0.565618	2.52792e-21
F29C4.7a	F29C4.7	-0.618776	2.5713e-21
C26D10.1.1	ran-3	-0.741871	2.81194e-21
ZK593.8	fic-1	-0.746509	3.34618e-21
Y71F9B.2	Y71F9B.2	-0.784477	3.34618e-21
C15F1.4	ppp-1	-0.625776	3.68587e-21
R05D3.8	R05D3.8	-0.837882	3.8297e-21
F25H9.6	F25H9.6	-0.93706	3.83495e-21
K07G5.6.1	K07G5.6	-0.750598	4.49989e-21
H06H21.3.1	eif-1.A	-0.430762	4.64224e-21
T14B1.1.2	T14B1.1	2.96088	4.86656e-21
C01A2.5	C01A2.5	-0.822462	4.99427e-21
ZC190.4	ZC190.4	1.99508	5.51285e-21
T25F10.5	bbs-8	3.86751	5.88917e-21
C50F7.4	C50F7.4	-0.638065	6.04767e-21
T05E7.3	T05E7.3	-0.808457	6.57608e-21
C09G5.8a	C09G5.8	3.2758	6.67773e-21
T21B10.5	set-17	-0.812068	6.67773e-21
F23H12.2.1	tomm-20	-0.607759	6.76323e-21
C07A9.2.1	C07A9.2	-0.846435	8.50171e-21
PDB1.1b.1	PDB1.1	-1.63234	8.7316e-21
Y110A7A.6b.1	Y110A7A.6	-0.566184	8.99357e-21
T23B3.2	T23B3.2	2.34052	9.50847e-21
JC8.5.1	JC8.5	-0.721711	9.7588e-21
C09E10.2e	dgk-1	2.43371	1.15707e-20
F40E3.2	F40E3.2	-0.956454	1.26909e-20
ZK616.6	ZK616.6	-0.564884	1.28495e-20
ZK945.2.1	pas-7	-0.677802	1.40226e-20
T07C4.7.1	mev-1	-0.590559	1.40316e-20
C23H4.8	C23H4.8	2.72447	1.61237e-20
ZK1236.5.2	ZK1236.5	-0.750105	1.64017e-20
F42G8.4.2	pmk-3	1.34634	1.64348e-20
ZC395.10.1	ZC395.10	-0.587511	1.71104e-20
F23C8.5.1	F23C8.5	-0.515051	1.78363e-20
C34E7.1.2	pqn-18	1.43856	2.0851e-20
F01D5.3.1	F01D5.3	-3.4906	2.10669e-20
C01B10.5a	hil-7	3.322	2.17971e-20
F09G2.2	F09G2.2	-0.582593	2.18265e-20
F36H1.1.1	fkb-1	-0.477648	2.21688e-20
F43G9.2a	F43G9.2	-0.837084	2.24434e-20
C42C1.10b	C42C1.10	-0.669996	2.85876e-20
T20D3.5b	T20D3.5	-0.785152	2.98111e-20
F13G3.7b.1	F13G3.7	-0.608651	3.20669e-20
W02D3.9.1	unc-37	-0.712972	3.55591e-20
T08B2.9a	fars-1	-0.501291	3.55598e-20
D2030.1.1	D2030.1	-0.71578	3.67903e-20
F32A7.5c	F32A7.5	1.22775	3.85726e-20
Y43C5A.5.1	thk-1	-0.96551	3.94095e-20
T24H7.2.1	T24H7.2	-0.47252	4.065e-20
K03E6.5a	unc-1	1.89731	4.1127e-20
E03A3.6a	unc-79	1.93758	4.66429e-20
B0286.2a	lat-2	2.16371	4.8677e-20
F41G3.12	agr-1	2.16196	5.53689e-20
Y55F3AM.13	Y55F3AM.13	-0.511649	5.59653e-20
T16H12.3a	T16H12.3	-0.651386	5.83482e-20
F42G9.1a.1	F42G9.1	-0.717562	6.30962e-20
T24F1.3a	T24F1.3	1.10597	6.44836e-20
T13A10.5	nlp-16	2.72848	6.59178e-20
K04F10.7	K04F10.7	-0.699438	7.14487e-20
C35D10.4	coq-8	-0.778887	8.02247e-20
F35G12.4b	F35G12.4	-0.896915	9.12094e-20
C32F10.1a.1	obr-4	-0.703169	9.35122e-20
F33D11.12.1	F33D11.12	-0.867171	9.85837e-20
F57C7.4	F57C7.4	3.09809	9.85837e-20
B0414.7a	mtk-1	-0.675612	9.85837e-20
F25B4.4	F25B4.4	-1.11589	1.0379e-19
F23H11.9b.1	crls-1	-0.457139	1.10496e-19
Y54G2A.17b	Y54G2A.17	-0.678232	1.19673e-19
F44E7.9	F44E7.9	-0.684269	1.21606e-19
F42F12.1	nspc-9	-1.37016	1.24568e-19
F52E4.1b	pccb-1	-0.642496	1.24684e-19
F28B3.10.1	F28B3.10	-0.745811	1.45546e-19
T21B10.2c.1	enol-1	-0.673109	1.46787e-19
F48C11.3	nlp-3	1.55167	1.46787e-19
Y51A2D.19c	slo-1	1.96507	1.46787e-19
F11G11.7	dnj-9	-0.760234	1.48234e-19
F10B5.4	tub-1	3.29859	1.50093e-19
F18E2.1	F18E2.1	-1.065	1.64078e-19
D1044.8	nekl-4	2.81852	1.7611e-19
T10B5.8	T10B5.8	-2.066	1.79051e-19
W01C8.5b	W01C8.5	1.94218	1.80137e-19
B0464.9	B0464.9	-0.767	1.83494e-19
Y40G12A.1.1	ubh-3	-0.671798	1.83494e-19
ZK524.3b.1	lars-2	-0.606685	1.85185e-19
ZK809.2.1	acl-3	-0.909999	1.87546e-19
Y54G11A.2	Y54G11A.2	-0.746086	1.87546e-19
C18A3.5b	tiar-1	-0.598457	1.93614e-19
Y45F10A.4	seld-1	-1.20354	1.96747e-19
C56E6.6	C56E6.6	2.10948	2.43481e-19
C26E6.12	C26E6.12	-1.01585	2.58021e-19
C03G5.11	nspc-4	-1.00995	2.68097e-19
F35D2.4	F35D2.4	4.17586	2.83364e-19
R05G6.7.1	R05G6.7	-0.673288	2.83712e-19
T27A3.6	T27A3.6	-0.803751	2.85682e-19
C53D6.4	C53D6.4	-0.768491	3.04496e-19
C23H5.8a	C23H5.8	-1.81086	3.41981e-19
C33A12.4	C33A12.4	2.48238	3.77e-19
Y66H1A.2.1	dpm-1	-0.551381	3.83092e-19
T14F9.3.1	hex-1	-1.98147	3.88009e-19
M60.4b.3	M60.4	2.30125	4.51992e-19
C54F6.14	ftn-1	-2.6154	4.94077e-19
C35D10.5.1	C35D10.5	-0.809634	5.15371e-19
Y73B6BL.19	shl-1	2.15558	5.27455e-19
F33D11.11.1	vpr-1	-0.653367	5.38224e-19
Y43F4B.4.1	npp-18	-0.71723	5.42527e-19
F56D5.1	col-121	3.6467	5.50948e-19
T05A6.1	cki-1	1.8948	5.61694e-19
B0432.4.2	misc-1	-0.573246	5.61694e-19
ZK1236.1	ZK1236.1	-0.723803	5.61694e-19
K10D2.1b	K10D2.1	-0.737946	6.04824e-19
F45C12.7	btb-6	-1.16759	6.13216e-19
F13H10.3a	F13H10.3	-0.828825	6.16914e-19
C02H7.3a	aex-3	1.4173	6.18488e-19
F37A4.7d	rbf-1	1.85484	6.27813e-19
W04E12.8	clec-50	-1.30709	6.71614e-19
T25G12.7	dhs-30	-0.811921	6.71614e-19
C34B7.2	C34B7.2	-0.76497	6.82392e-19
C30F12.2.1	C30F12.2	-0.792593	6.91706e-19
ZC581.9	ZC581.9	2.28558	6.95253e-19
R119.2	R119.2	-0.577074	7.5052e-19
F45F2.10	F45F2.10	-0.705531	7.67153e-19
K08F4.9.1	dhs-12	-0.622338	7.94728e-19
T27B1.1	osm-1	1.14736	8.66409e-19
Y67H2A.2b	Y67H2A.2	-0.866484	8.67311e-19
F10D11.1.1	sod-2	-0.76395	9.62408e-19
K03E6.6	pfn-3	1.72398	1.00244e-18
C14C11.6.1	mut-14	-0.948076	1.04961e-18
C06H2.6.1	C06H2.6	-0.762621	1.07371e-18
B0511.10.1	eif-3.E	-0.485019	1.11313e-18
T23F11.3a.1	cdka-1	2.10655	1.15087e-18
F20D12.3	bbs-2	3.23082	1.18572e-18
C03G5.7	flp-5	1.81099	1.21503e-18
C17D12.2	unc-75	2.78737	1.25497e-18
C07B5.5	nuc-1	-1.49711	1.27467e-18
F27C1.11	F27C1.11	2.26935	1.31533e-18
T09A5.11.2	ostb-1	-0.587196	1.34003e-18
K07C5.8	cash-1	-0.673625	1.38259e-18
F10E9.6c	mig-10	0.778646	1.38808e-18
ZK177.5.1	cyp-44A1	-0.73853	1.40687e-18
C25A1.7b.1	iars-2	-0.643938	1.56308e-18
T28F3.1a.1	nra-1	-0.602394	1.56308e-18
C34C12.8.1	C34C12.8	-0.745711	1.68123e-18
C56C10.13b.2	dnj-8	-0.608025	1.72799e-18
F38H4.7.1	tag-30	-0.602408	1.7786e-18
H22K11.1	asp-3	-1.25052	1.79413e-18
F33D11.9a.1	F33D11.9	-0.846536	1.89682e-18
T04A8.11.2	T04A8.11	-0.605593	1.9336e-18
C27C12.1	C27C12.1	-1.06433	2.10616e-18
K08H10.1.1	lea-1	-1.45728	2.16748e-18
R13G10.2	amx-1	-0.691753	2.16785e-18
Y32F6A.5b	Y32F6A.5	-0.941068	2.27294e-18
Y106G6G.2	Y106G6G.2	2.09339	2.34727e-18
T26A5.8	T26A5.8	-0.806644	2.42575e-18
Y49E10.21b	Y49E10.21	-0.58588	2.56582e-18
F54F2.8.1	prx-19	-0.770729	2.5713e-18
C26B2.7	C26B2.7	-0.902966	2.58238e-18
B0244.2	ida-1	1.60913	2.69963e-18
C49H3.8	arp-11	-0.644743	2.71749e-18
T09A5.5.1	T09A5.5	-0.681847	2.92599e-18
C32B5.1a	fbxc-40	2.1389	2.93638e-18
Y56A3A.11.1	Y56A3A.11	-0.848701	2.96938e-18
B0207.12b	avr-14	1.46126	3.04286e-18
C38C10.2.1	C38C10.2	-0.77025	3.1748e-18
C34E10.2.1	gop-2	-0.777703	3.27584e-18
F43E2.8.1	hsp-4	-0.603267	3.41289e-18
C27H5.7b.1	dyf-13	3.62753	3.61634e-18
F41D9.1	tbc-18	1.61759	4.08077e-18
F54C4.1	F54C4.1	-0.831187	4.28608e-18
T14B4.3	T14B4.3	-0.735059	4.36272e-18
T28A11.19	T28A11.19	2.07081	4.49621e-18
T08B2.8.1	T08B2.8	-0.711173	4.50688e-18
T20G5.5	epac-1	3.17299	4.73863e-18
F56F10.1.1	F56F10.1	-1.22665	4.82609e-18
C02F5.13	C02F5.13	-1.0319	4.92084e-18
F56C9.1.1	gsp-2	-0.50299	4.92084e-18
C08B11.7	ubh-4	-0.628414	5.17264e-18
Y71H2B.3	ppfr-4	-0.741804	5.34669e-18
T21C9.5a	lpd-9	-0.539231	5.97857e-18
T07C4.4	spp-1	-1.4322	6.33022e-18
F10B5.8	F10B5.8	-0.859747	6.55426e-18
T28D6.9	pen-2	-0.955822	6.97913e-18
F54D8.2.1	tag-174	-0.547624	7.12085e-18
C30A5.7b	unc-86	3.74654	8.30067e-18
F21C3.5	pfd-6	-0.805296	8.5348e-18
C46F2.1	C46F2.1	-1.394	8.65755e-18
W02B12.6a	aars-1	-0.615374	8.76058e-18
Y47G6A.6	pcaf-1	-0.83701	8.77987e-18
Y57G11C.43	Y57G11C.43	-0.785434	9.07386e-18
ZC21.10.2	ZC21.10	4.39182	1.04777e-17
Y62E10A.11a.1	mdt-9	-0.754524	1.12946e-17
W02D7.6	W02D7.6	-0.806733	1.12947e-17
T25G3.4.1	T25G3.4	-0.639044	1.14637e-17
R11A8.4a.1	sir-2.1	-0.721081	1.24147e-17
F47A4.1a.1	lgc-47	2.64099	1.3138e-17
C25A1.1	C25A1.1	-0.840729	1.38803e-17
F15D4.5	F15D4.5	1.93313	1.40149e-17
ZC262.3a.1	ZC262.3	-0.58311	1.40296e-17
M176.2.1	M176.2	-0.652537	1.4371e-17
C30D11.1a	unc-103	1.65815	1.4371e-17
W04C9.2.1	W04C9.2	-0.663108	1.4371e-17
Y60A3A.13b.1	fars-2	-0.60163	1.49334e-17
M01E11.2.1	M01E11.2	-0.831223	1.51329e-17
R07H5.1.1	prx-14	-0.747514	1.53917e-17
F46B6.12.1	F46B6.12	-0.725022	1.61069e-17
F39B2.7.1	F39B2.7	-0.8225	1.66068e-17
F32D8.5b	F32D8.5	-0.898846	1.77656e-17
C53D5.1a	C53D5.1	-0.807104	1.8186e-17
C25A1.12	C25A1.12	-0.842975	1.88541e-17
T07H8.4j	mec-1	1.74523	2.03161e-17
ZK909.4	ces-2	2.63997	2.22122e-17
Y71H2AM.5.1	Y71H2AM.5	-0.476108	2.2756e-17
Y47G6A.24a	mis-12	-0.851879	2.28134e-17
F27D4.2b.2	lsy-22	-0.680632	2.40341e-17
F52B11.2	F52B11.2	-0.652466	2.42096e-17
K07A1.12.1	lin-53	-0.700757	2.44838e-17
F49E10.1	tbc-16	2.38838	2.454e-17
C16A11.2a.1	C16A11.2	-0.816856	2.6218e-17
F26E4.9.2	cco-1	-0.425372	2.70672e-17
F31C3.5	F31C3.5	-1.08424	2.71708e-17
Y110A7A.21	Y110A7A.21	-0.722964	2.74792e-17
C32A3.2	C32A3.2	-0.6496	2.86774e-17
B0495.6	B0495.6	-0.675163	3.05909e-17
T10B5.7	T10B5.7	-0.615482	3.12836e-17
K01G5.4.1	ran-1	-0.614021	3.15126e-17
F01G4.2.1	ard-1	-0.466888	3.15867e-17
F18E2.2	abcf-1	-0.427531	3.24296e-17
C35D10.6	C35D10.6	-0.815303	3.37524e-17
ZK1248.16.1	lec-5	0.717712	3.45868e-17
T02E1.5c.1	dhs-3	-0.925856	3.5715e-17
C01G10.7	C01G10.7	-0.914229	3.66602e-17
T08A9.9.1	spp-5	-1.2836	3.75276e-17
Y53H1A.2b	Y53H1A.2	-0.716836	3.79044e-17
C15H11.5.2	set-31	-0.939545	3.92827e-17
T06D8.8.1	rpn-9	-0.660717	3.94168e-17
Y87G2A.6.1	cyn-15	-0.511985	3.99927e-17
C47E12.3.1	C47E12.3	-0.611436	4.02193e-17
C33H5.12a.1	rsp-6	-0.712847	4.03497e-17
ZK1320.3.1	ZK1320.3	-1.11111	4.04678e-17
F13E9.11a	F13E9.11	2.34841	4.16142e-17
F43D2.1	F43D2.1	-0.868263	4.43977e-17
B0041.8.1	B0041.8	-1.10544	4.59911e-17
F58A4.10.1	ubc-7	-0.805627	4.59911e-17
T03D3.1	ugt-53	-1.90997	5.04388e-17
Y67H2A.6a.1	csn-6	-0.695568	5.04607e-17
Y57G11C.37	Y57G11C.37	1.66845	5.25512e-17
Y39A1C.3.1	cey-4	-0.48734	5.26928e-17
T24F1.1.1	raga-1	-0.660726	5.59217e-17
T24H10.3	dnj-23	-0.674934	5.65187e-17
T23D8.1	mom-5	-0.734905	5.69441e-17
K09F5.6	K09F5.6	1.6623	5.77473e-17
T22E5.6	T22E5.6	2.7807	6.00099e-17
F58B4.6	F58B4.6	2.20864	6.07743e-17
F30A10.5.1	stl-1	-0.598567	6.22113e-17
W03F8.3.1	W03F8.3	-0.852949	6.43531e-17
F54C1.5a	dyf-1	2.40098	7.0393e-17
C30C11.1	C30C11.1	-0.780818	7.15033e-17
F21C3.3	hint-1	-0.686515	7.23154e-17
Y111B2A.16	taf-7.2	-0.919264	7.32439e-17
Y54E10BR.8	ztf-23	-0.879	8.29574e-17
F25H2.4	F25H2.4	-0.816549	8.54929e-17
B0273.4a	unc-5	0.898435	8.63283e-17
F01D5.5	F01D5.5	-3.50569	8.75708e-17
F59G1.5.1	ptp-2	-0.792689	8.93951e-17
R151.7a.2	R151.7	-0.581647	9.00571e-17
C35E7.2a	C35E7.2	2.81029	9.12215e-17
F09E5.1.2	pkc-3	-0.61619	9.12215e-17
F14B6.2	F14B6.2	1.6301	9.50428e-17
ZK337.1a.1	tep-1	2.04555	9.53798e-17
C35A5.8	C35A5.8	-0.662906	9.53891e-17
B0564.7.1	B0564.7	-0.684371	9.66234e-17
T21G5.5d	asd-2	1.21258	9.97605e-17
C44B11.3	mec-12	1.71469	9.99098e-17
F48C1.2	fbxa-145	-1.23455	1.07522e-16
T10G3.6a	gut-2	-0.853368	1.07882e-16
C41G7.1b	smn-1	-0.925498	1.09589e-16
T21E8.3	pgp-8	3.73459	1.12146e-16
F57F5.5.1	pkc-1	-0.687688	1.14945e-16
F49D11.1	prp-17	-0.71892	1.16785e-16
ZK1128.2a	mett-10	-0.788088	1.20055e-16
F26A3.2	ncbp-2	-0.737339	1.22599e-16
Y95D11A.1	Y95D11A.1	-0.774525	1.30623e-16
ZK909.3.2	ZK909.3	2.29295	1.34147e-16
C36A4.2	cyp-25A2	-2.2162	1.37681e-16
M117.2.2	par-5	-0.477041	1.37896e-16
Y43C5A.6a	rad-51	-0.872543	1.39941e-16
MTCE.25	MTCE.25	-0.754294	1.4686e-16
R11H6.5	R11H6.5	-0.946416	1.47225e-16
F42A10.5.1	F42A10.5	-0.656499	1.52674e-16
F02E9.10c.1	F02E9.10	-0.662619	1.54609e-16
F01F1.15.1	F01F1.15	-0.683634	1.57923e-16
F59C12.1	cdh-9	3.42392	1.63865e-16
F37E3.1	ncbp-1	-0.695417	1.67664e-16
D2007.4	D2007.4	-0.894823	1.70127e-16
C24F3.4	qns-1	-0.725838	1.71082e-16
B0025.2.1	csn-2	-0.630137	1.72653e-16
C23F12.1b	fln-2	1.87549	1.82061e-16
Y54E10BR.6	rpb-7	-0.792058	1.93463e-16
T23B12.4	T23B12.4	-0.686131	1.93463e-16
T26A5.6.1	T26A5.6	-0.780132	1.94345e-16
F01G4.1	psa-4	-0.653511	1.97525e-16
T08A9.12	spp-2	-1.92958	1.9809e-16
C06H2.3.1	C06H2.3	-0.817321	2.06807e-16
Y119C1B.8a	bet-1	-0.560392	2.0719e-16
Y111B2A.20.1	hut-1	-0.716675	2.07393e-16
C08B6.8	C08B6.8	-0.8246	2.0844e-16
W04G3.5a	W04G3.5	-0.573095	2.27437e-16
ZK616.4.1	ZK616.4	-0.632418	2.27437e-16
K02F2.1a	dpf-3	-0.718599	2.33384e-16
R06F6.9.1	ech-4	-0.54651	2.34167e-16
F25H9.7	F25H9.7	-0.809482	2.44051e-16
T28B8.1.1	T28B8.1	0.730198	2.51041e-16
T01G9.3	T01G9.3	3.42565	3.06564e-16
Y47G6A.14	Y47G6A.14	-0.925667	3.12878e-16
C18E9.6	tomm-40	-0.588711	3.2311e-16
F45H10.2.3	F45H10.2	-0.621007	3.29544e-16
K04F10.3a	K04F10.3	-0.72884	3.29544e-16
F56A11.5	F56A11.5	-0.800477	3.40083e-16
C48B4.7	C48B4.7	-1.09104	3.52562e-16
F46F6.4d	dyf-6	2.34961	3.8969e-16
F41H10.11.1	sand-1	-0.929547	3.92938e-16
R04F11.2.2	R04F11.2	-0.561262	3.98233e-16
T12E12.4b.2	drp-1	-0.62274	3.99632e-16
ZK867.1c	syd-9	2.11811	4.04746e-16
W08F4.3.1	W08F4.3	-0.660498	4.04746e-16
T25D10.2a	T25D10.2	2.95918	4.06075e-16
F57B10.11	bag-1	-0.768295	4.16111e-16
F21C10.3a	F21C10.3	1.42631	4.24668e-16
C17H12.13a	C17H12.13	-0.823355	4.39586e-16
F28C6.8	F28C6.8	-0.725108	4.41808e-16
T08E11.7	fbxa-3	1.94342	4.50356e-16
C46A5.9	hcf-1	-0.688241	4.54833e-16
M18.7a.1	aly-3	-0.715269	4.57359e-16
F29B9.6.1	ubc-9	-0.628486	5.11541e-16
C33H5.7	swd-2.2	-0.773939	5.11781e-16
T20F5.2.1	pbs-4	-0.686545	5.14193e-16
T13C2.4	ssup-72	-1.17754	5.5257e-16
F31E8.2a	snt-1	1.76287	5.54379e-16
M110.3	M110.3	-0.863116	5.62103e-16
D1022.1a	ubc-6	-0.621048	5.75496e-16
E01A2.1b	E01A2.1	-0.758934	5.77184e-16
H27M09.4	dpy-14	3.23519	5.81469e-16
Y41D4B.12b	set-23	-0.960098	5.81469e-16
C18G1.5	hil-4	-0.725593	6.11446e-16
F54E7.8	F54E7.8	-0.921859	6.13401e-16
C04F1.3	lim-7	1.45457	6.448e-16
F52B10.3	F52B10.3	2.08541	6.49626e-16
F35G2.2.1	F35G2.2	-0.679613	6.56885e-16
F23F1.4	F23F1.4	1.16743	6.59824e-16
F08B4.6	hst-1	-0.719861	6.64386e-16
T13H5.5	T13H5.5	-0.583723	6.98144e-16
ZK1058.1.1	mmcm-1	-0.594638	7.44206e-16
T24H7.1.1	phb-2	-0.630524	8.49959e-16
F16D3.1	tba-5	3.23138	8.77779e-16
F56E10.2	daam-1	2.10553	9.48866e-16
F09B9.2a	unc-115	1.01716	9.87327e-16
T22F3.2b	T22F3.2	-0.742858	1.00417e-15
W08D2.7	mtr-4	-0.676922	1.0323e-15
Y66H1B.4	spl-1	-0.654839	1.0494e-15
C23G10.7c	C23G10.7	-0.844631	1.11022e-15
F13D11.2a	hbl-1	1.82965	1.14677e-15
F44G4.8b.2	dep-1	1.27996	1.17099e-15
C15F1.3c	tra-2	-0.652079	1.19793e-15
Y39B6A.39a	Y39B6A.39	-0.566876	1.2677e-15
F55A11.4a	F55A11.4	-0.827357	1.27712e-15
B0205.7	kin-3	-0.329826	1.2824e-15
T24H7.3.1	T24H7.3	-0.71995	1.28632e-15
E02C12.5	gpa-3	2.71191	1.29088e-15
F25C8.3d	unc-80	1.24513	1.31319e-15
K07B1.2.1	coq-6	-0.595303	1.31458e-15
C14A4.14.1	C14A4.14	-0.65802	1.39314e-15
K01D12.12	cdr-6	-1.00031	1.49084e-15
F29B9.10	F29B9.10	-0.485431	1.52636e-15
C11D2.7.1	C11D2.7	-0.63713	1.54218e-15
F10C1.2b	ifb-1	1.19155	1.54566e-15
T06D8.6.1	cchl-1	-0.730407	1.58222e-15
F39B2.11	mtx-1	-0.780659	1.58222e-15
F15C11.1.1	sem-4	1.96229	1.58222e-15
T12D8.8.1	hip-1	-0.483029	1.60347e-15
K11B4.2	K11B4.2	-0.882502	1.60347e-15
H01A20.1.1	nhr-3	2.8747	1.60347e-15
T02C12.2	T02C12.2	-0.892937	1.64535e-15
Y54F10AM.4b.1	ceh-44	-0.593535	1.65178e-15
ZK550.4.1	ZK550.4	-0.75402	1.74552e-15
Y73F8A.25b	Y73F8A.25	-0.619089	1.92534e-15
F08C6.4b	sto-1	1.522	1.95498e-15
T25C12.1a	lin-14	1.80344	1.98786e-15
K02A4.2.2	gpc-1	3.19725	2.23795e-15
C54G7.4	ifta-1	1.97655	2.28579e-15
F56D1.3.1	F56D1.3	-0.72689	2.35917e-15
T21C9.1	T21C9.1	-0.837994	2.37828e-15
R11D1.9	R11D1.9	-0.71441	2.43112e-15
D2030.5.1	mce-1	-0.935563	2.44073e-15
C29A12.4b	nrx-1	1.11276	2.47289e-15
Y105E8A.2	Y105E8A.2	-0.649391	2.51585e-15
Y110A7A.8.1	Y110A7A.8	-0.764346	2.53822e-15
C48A7.1b	egl-19	1.4069	2.55578e-15
F25H2.8.1	ubc-25	-0.768488	2.63638e-15
T23G7.5a.2	pir-1	-0.870057	2.69227e-15
F21F3.4	F21F3.4	-1.22718	2.72291e-15
M03C11.4.2	tag-235	-0.822605	2.75268e-15
Y56A3A.32	wah-1	-0.524572	3.06139e-15
F32A6.2	ift-81	2.98856	3.0842e-15
Y23H5A.3	Y23H5A.3	-0.686108	3.12129e-15
H38K22.3	tag-131	-0.658884	3.20996e-15
F21C3.4a.1	rde-2	-0.793343	3.23995e-15
F41B5.10	nhr-183	1.88809	3.36642e-15
K11D12.3a	srr-4	3.59719	3.36642e-15
F23B2.4	daf-10	2.79075	3.37324e-15
K01C8.7a	K01C8.7	-0.817257	3.39235e-15
R05D3.1	R05D3.1	-0.671853	3.41115e-15
F28E10.1a	F28E10.1	1.61866	3.47707e-15
K09F5.3.1	spp-14	-1.26478	3.57457e-15
C34B7.4	mys-4	-0.769459	3.65464e-15
T22A3.3a	lst-1	-0.744227	3.65904e-15
K04G7.4b.2	nuo-4	-0.443743	3.66195e-15
Y20C6A.2	fbxb-7	-1.77448	3.70942e-15
T03F7.1	snf-11	2.03087	3.75904e-15
R12C12.6b.1	R12C12.6	-0.670875	3.8053e-15
Y43F8C.7.1	Y43F8C.7	-0.556545	3.82348e-15
ZK593.1a	pyk-2	-0.850634	3.96392e-15
F44G4.2.1	F44G4.2	-0.489397	4.07089e-15
F15B10.2	drh-1	-0.595431	4.1662e-15
Y69A2AR.30a.1	mdf-2	-0.842424	4.17271e-15
C14B1.4	wdr-5	-0.718173	4.38435e-15
F56B3.12	skr-18	-0.473295	4.39662e-15
C47G2.2	unc-130	2.7359	4.52364e-15
T06D8.9.1	T06D8.9	-0.727147	4.56089e-15
T27F2.1.1	skp-1	-0.645401	4.66427e-15
T23D8.8	cfi-1	2.0905	4.77702e-15
F44B9.8	F44B9.8	-0.767104	4.77913e-15
Y39A1A.1a	Y39A1A.1	-0.606557	4.79612e-15
T04A8.14	emb-5	-0.632411	4.87657e-15
C18D11.6	C18D11.6	2.32266	5.03785e-15
R07G3.5.1	pgam-5	-0.690848	5.13054e-15
T02H6.11.1	T02H6.11	-0.514789	5.2459e-15
Y38C1AA.12	Y38C1AA.12	-0.959004	5.27113e-15
Y26E6A.1	ekl-5	-1.06145	5.40862e-15
C41C4.4	ire-1	-0.538622	5.60271e-15
M106.3b.1	M106.3	-0.650576	5.61692e-15
T05H10.5a	ufd-2	-0.496606	5.64999e-15
K08D10.4	rnp-2	-0.78528	5.70631e-15
C45G3.5	C45G3.5	-0.680919	5.76106e-15
C28H8.12	dnc-2	-0.519164	5.81547e-15
ZK418.5	ZK418.5	-0.531747	6.38261e-15
T19B4.5	T19B4.5	-0.927053	6.38711e-15
T02C12.1	hum-5	0.661753	6.38786e-15
F18A12.8a.2	F18A12.8	1.54576	6.48214e-15
T09A5.9.1	T09A5.9	-0.875469	6.54156e-15
C27H6.3	C27H6.3	-0.922369	6.5723e-15
C47B2.3.1	tba-2	-0.549724	6.83351e-15
Y59A8A.1.1	csn-1	-0.764321	6.92741e-15
B0207.6	B0207.6	-0.866418	7.12092e-15
Y47G6A.17	Y47G6A.17	3.00528	7.15128e-15
Y43F8C.8	Y43F8C.8	-0.65502	7.16988e-15
F54D5.9	F54D5.9	-0.936904	7.17448e-15
H14A12.3	H14A12.3	-0.703896	7.42797e-15
F09F9.4	F09F9.4	2.41796	7.54783e-15
Y6D11A.2.1	arx-4	-0.514729	7.58666e-15
ZK669.4.1	ZK669.4	-0.712781	7.68085e-15
F54D5.2	F54D5.2	-0.930092	7.8573e-15
Y38A10A.7	Y38A10A.7	-0.858153	7.90432e-15
T06D8.7	T06D8.7	-0.726388	7.9574e-15
T23D8.4.1	eif-3.C	-0.522094	8.0592e-15
LLC1.1	tra-3	-0.768142	8.0592e-15
Y10G11A.1	Y10G11A.1	-0.893494	8.0684e-15
F45E1.6.1	his-71	0.967883	8.17595e-15
C17E4.6	C17E4.6	-0.757269	8.27611e-15
C25H3.4.1	C25H3.4	-0.905296	8.39058e-15
F55C5.8.1	F55C5.8	-0.587004	8.39058e-15
F54B3.3.1	atad-3	-0.579381	8.62035e-15
F53A9.8	F53A9.8	-1.64047	8.64848e-15
K09F6.9	K09F6.9	2.47431	8.95424e-15
F26A1.13	F26A1.13	-0.567099	8.99953e-15
K01G5.7.1	tbb-1	-0.43436	9.19062e-15
W02B12.3a.1	rsp-1	-0.624531	9.27896e-15
F36F2.6	fcp-1	-0.661967	1.01001e-14
C47G2.5c	saps-1	-0.56694	1.03069e-14
C09H10.3	nuo-1	-0.451472	1.03523e-14
R11H6.1.1	pes-9	-0.643208	1.07001e-14
R11A8.5	R11A8.5	-0.581919	1.0865e-14
T06A10.4	lsy-13	-0.867358	1.10079e-14
B0205.6	B0205.6	-0.476261	1.11198e-14
E02H1.2	E02H1.2	-0.970888	1.161e-14
T02E1.2	T02E1.2	-0.689119	1.1779e-14
C26D10.2a	hel-1	-0.546107	1.1924e-14
Y71G12B.24	mppa-1	-0.653985	1.19402e-14
K08F4.2.2	K08F4.2	-0.494797	1.23829e-14
ZK643.5	ZK643.5	-0.865494	1.30213e-14
K08H10.9	K08H10.9	-0.734954	1.31379e-14
ZK652.9	coq-5	-0.778328	1.3208e-14
F55G1.7	F55G1.7	-1.93063	1.32765e-14
T04A8.18	T04A8.18	2.12308	1.3289e-14
F14D2.15	F14D2.15	-1.10649	1.3512e-14
Y11D7A.4	rab-28	3.24769	1.36524e-14
Y57E12AM.1.1	Y57E12AM.1	-0.603794	1.38917e-14
T14A8.2b	T14A8.2	2.1194	1.40847e-14
F22D6.4.1	nduf-6	-0.591827	1.4253e-14
C06H2.1.1	atp-5	-0.477366	1.45345e-14
CD4.3.1	CD4.3	-0.605973	1.45617e-14
F56A8.6.1	cpf-2	-0.631611	1.47787e-14
VW02B12L.4.1	adbp-1	-0.892724	1.49245e-14
D1053.4	D1053.4	2.27172	1.49734e-14
W02G9.5	W02G9.5	-0.622276	1.50467e-14
F26E4.11.2	hrdl-1	-0.699835	1.55216e-14
C13B9.2	C13B9.2	-0.986345	1.56045e-14
T28F2.3	cah-6	2.80596	1.57339e-14
C47E12.4a.1	pyp-1	-0.426074	1.64082e-14
C06G1.6	C06G1.6	1.97641	1.64497e-14
C33A12.1	C33A12.1	-0.673911	1.65775e-14
B0198.3a	B0198.3	1.71051	1.65903e-14
T13H5.8.1	T13H5.8	-0.64215	1.66825e-14
ZK970.1a	ZK970.1	1.89911	1.73633e-14
ZK154.7	adm-4	-0.756342	1.74489e-14
Y49A3A.5.1	cyn-1	0.545403	1.76331e-14
D2013.8a.1	scp-1	-0.775813	1.81617e-14
T01H3.3.1	T01H3.3	-0.522159	1.8424e-14
T14E8.1c	T14E8.1	0.948614	1.8424e-14
C27B7.2	C27B7.2	-0.613619	1.84432e-14
ZK897.1b	unc-31	1.40901	1.93187e-14
K02F3.12a	K02F3.12	-0.530474	1.94278e-14
F26A3.8	rrf-1	-0.733359	1.94278e-14
T10H9.3	syx-18	-0.670415	1.95467e-14
C44C1.1	C44C1.1	1.69983	1.97234e-14
F07H5.4	F07H5.4	1.0898	2.05875e-14
F54D5.3.1	F54D5.3	-0.993246	2.066e-14
F37A4.8	isw-1	-0.69617	2.08069e-14
C48B4.11	C48B4.11	-0.910343	2.13564e-14
F28F8.6.2	atx-3	-0.82455	2.21691e-14
C46F11.2a	gsr-1	-0.495367	2.23172e-14
F29G9.6a	dhs-17	-0.962313	2.30043e-14
M01F1.4a	M01F1.4	-0.719961	2.31003e-14
T07C12.7.1	ttr-46	-0.882466	2.33534e-14
C29E6.2	trpa-1	1.73016	2.33724e-14
F26E4.1.1	sur-6	-0.705834	2.33968e-14
T20B12.8	hmg-4	-0.803215	2.34028e-14
F36A2.8	phip-1	-0.811143	2.36238e-14
R05F9.9	R05F9.9	-0.706914	2.37708e-14
Y47D3B.1	Y47D3B.1	2.59147	2.37708e-14
C41G11.3	rgs-6	0.980389	2.41275e-14
F20C5.6	F20C5.6	1.9984	2.43244e-14
Y38F2AR.7.1	ppgn-1	-0.632473	2.44172e-14
T06E8.1.1	acl-2	-0.739999	2.44705e-14
C33F10.4	C33F10.4	-0.852394	2.45917e-14
K03B4.1.1	K03B4.1	-0.749024	2.45917e-14
F55A3.3.1	F55A3.3	-0.590908	2.47309e-14
T12D8.5	T12D8.5	-1.64177	2.47309e-14
R74.7.1	R74.7	-0.642334	2.53319e-14
R08C7.10a	wapl-1	-0.797804	2.54575e-14
F16A11.2	F16A11.2	-0.730143	2.64918e-14
Y54E10BL.5	nduf-5	-0.631656	2.69109e-14
C50D2.8	C50D2.8	-0.810607	2.88448e-14
B0432.10.2	B0432.10	-0.967711	2.88952e-14
B0546.1.1	mai-2	-0.604768	2.98895e-14
Y71H2AM.24	Y71H2AM.24	-0.770027	3.14535e-14
B0303.15	B0303.15	-0.676744	3.22849e-14
C06A5.3b	C06A5.3	-0.793221	3.2305e-14
F40F8.11.1	F40F8.11	-0.846166	3.25391e-14
F25H2.5.3	F25H2.5	-0.512446	3.26001e-14
Y41E3.10a.1	eef-1B.2	-0.487147	3.49829e-14
H02I12.4	dsl-6	3.41764	3.56918e-14
C06B3.4	stdh-1	-0.91053	3.62449e-14
ZC168.1	ncx-3	0.975156	3.63536e-14
T07C4.9a	nex-2	1.36571	3.65903e-14
C26E6.11.1	mmab-1	-0.730153	3.6811e-14
F19F10.12	F19F10.12	-0.664467	3.6916e-14
C18C4.10d.1	klc-2	0.481091	3.6916e-14
F10G7.8.1	rpn-5	-0.670753	3.6916e-14
Y49E10.1.1	rpt-6	-0.589244	3.71357e-14
F46F11.10	F46F11.10	-1.09051	3.75102e-14
R10D12.13c	R10D12.13	-0.60204	3.77499e-14
C16C10.4.1	C16C10.4	-0.827728	3.81676e-14
F20D6.8	F20D6.8	2.69555	3.91349e-14
C34D4.1	C34D4.1	3.89201	3.95159e-14
ZK896.1	ZK896.1	2.38633	4.02495e-14
C46F11.4	C46F11.4	-0.681286	4.09548e-14
ZC504.2	acr-8	3.21485	4.20251e-14
Y110A2AL.4a	Y110A2AL.4	3.49823	4.30305e-14
F57F5.2	gcy-33	2.43589	4.50255e-14
F43C1.6.1	F43C1.6	-0.627961	4.54384e-14
Y53G8AR.6	Y53G8AR.6	-0.738614	4.54384e-14
C23H3.5.1	C23H3.5	-0.767329	4.64598e-14
F21A3.5	F21A3.5	-0.987587	4.69243e-14
C17E4.10a.1	C17E4.10	-0.655037	4.72583e-14
T28A11.16	T28A11.16	2.44492	4.74018e-14
ZC504.4c	mig-15	1.01077	4.77872e-14
C06A8.2	C06A8.2	-0.929028	4.88875e-14
T04A8.7a.1	T04A8.7	-0.739977	4.92606e-14
F52C6.11	bath-2	-0.835219	5.0963e-14
C52E4.4.1	rpt-1	-0.740398	5.0963e-14
F46H5.8	lact-1	-1.32526	5.14104e-14
T07G12.5b	T07G12.5	-2.54142	5.18679e-14
Y56A3A.28	Y56A3A.28	-0.705386	5.30005e-14
K08H10.7	rde-1	-0.625404	5.30202e-14
K07A12.4b	K07A12.4	-0.697733	5.34139e-14
F38E1.9.1	F38E1.9	-0.591745	5.42432e-14
K07A1.9c	K07A1.9	-0.602383	5.5198e-14
F52E1.8	pho-6	2.04528	5.65104e-14
Y47G6A.4	Y47G6A.4	-0.674042	5.66718e-14
F46B6.6a	F46B6.6	-0.619203	5.73576e-14
F46B6.4	F46B6.4	-0.822521	5.7607e-14
D2030.3.1	D2030.3	-0.839383	6.19295e-14
B0272.1	tbb-4	2.12093	6.43174e-14
E02A10.4	E02A10.4	2.57995	6.66695e-14
Y67A10A.7	Y67A10A.7	2.45681	7.35942e-14
F12F6.5a	srgp-1	-0.778785	7.4476e-14
F21H12.6	F21H12.6	-0.621297	7.60887e-14
F42A8.3.1	F42A8.3	-0.963521	7.72257e-14
F57H12.2	unc-24	2.19178	7.73313e-14
C24B9.3a	C24B9.3	-1.54829	7.84559e-14
Y4C6B.6	Y4C6B.6	-1.7087	7.90565e-14
W03G9.4.1	app-1	-0.746079	8.10996e-14
F54C4.2	spt-4	-0.806161	8.23965e-14
K07A1.11.1	rba-1	-0.760332	8.4125e-14
Y87G2A.7	Y87G2A.7	-0.893327	8.4805e-14
Y39B6A.24.1	Y39B6A.24	3.4728	8.51293e-14
T01G9.1	T01G9.1	4.34147	8.52518e-14
M02B7.4	M02B7.4	-0.676839	8.55699e-14
T09A5.8	T09A5.8	-0.929345	8.57978e-14
F57C9.4b.1	F57C9.4	-1.0707	8.61812e-14
F40E10.4	slt-1	2.07408	8.69634e-14
F37C12.13a.1	exos-9	-0.560111	8.72024e-14
C16E9.4a	inx-1	1.88004	8.72024e-14
C36B1.3	rpb-3	-0.79926	8.97012e-14
C08B11.8	C08B11.8	-0.828922	9.19842e-14
F33D4.8	F33D4.8	-0.660913	9.35331e-14
K04G11.2	sel-7	3.44037	9.37844e-14
T28D6.6	T28D6.6	-0.570776	9.44868e-14
F52B11.1c.2	F52B11.1	-0.79711	9.61551e-14
Y106G6A.5a	Y106G6A.5	-0.780401	9.61551e-14
R01E6.4	acr-12	2.69815	9.65554e-14
Y34D9A.1.1	Y34D9A.1	-0.541594	9.77279e-14
Y32H12A.7.1	Y32H12A.7	-0.733249	9.87515e-14
ZC513.5	ZC513.5	-0.735315	9.92071e-14
R10E11.4	sqv-3	-0.895205	1.00036e-13
F37B12.3.1	F37B12.3	-0.751896	1.0202e-13
C04E6.11	C04E6.11	-0.864881	1.02058e-13
Y73B6BL.4	Y73B6BL.4	-0.674985	1.07763e-13
C14B9.10.1	C14B9.10	-0.670144	1.08411e-13
M88.2.1	M88.2	-0.735197	1.08411e-13
T10B11.7a.2	T10B11.7	-0.731649	1.14691e-13
T28A8.3.1	T28A8.3	-0.905127	1.16107e-13
K04G7.10.1	rnp-7	-0.852495	1.16593e-13
K08F11.4a	yars-1	-0.5744	1.16593e-13
Y51A2D.9.2	ttr-24	0.632545	1.18376e-13
F40F8.8b	arrd-6	2.61621	1.20394e-13
T23G4.3	T23G4.3	-1.07859	1.22146e-13
C34C12.2	C34C12.2	-0.941014	1.2381e-13
F10C2.6.1	dars-2	-0.641243	1.2436e-13
W02B8.2	W02B8.2	-0.971556	1.25787e-13
ZK1320.1	gstk-1	-1.32676	1.284e-13
F02A9.2.1	far-1	0.708421	1.33784e-13
F52H3.2.1	F52H3.2	-0.948408	1.34358e-13
T20G5.7	dod-6	-2.03698	1.35641e-13
R10H10.1.1	lpd-8	-0.779673	1.35697e-13
F22B5.2.2	eif-3.G	-0.407767	1.40189e-13
F21H12.5	fbf-2	-0.833641	1.45687e-13
Y106G6H.15	Y106G6H.15	-0.739854	1.46154e-13
Y71G12B.4	pghm-1	1.11083	1.46378e-13
C33D9.6	C33D9.6	1.99223	1.47789e-13
T28F3.5b	T28F3.5	1.63416	1.49306e-13
K07D4.3.1	rpn-11	-0.631757	1.49479e-13
ZK1098.2	ZK1098.2	-0.684662	1.55681e-13
Y46H3A.7	Y46H3A.7	-0.801371	1.56521e-13
C01G6.5	C01G6.5	-0.51148	1.60979e-13
C24B5.2b	spas-1	-0.881807	1.62014e-13
B0280.1a	ggtb-1	-0.699481	1.63348e-13
C17E4.5.1	pabp-2	-0.642241	1.64485e-13
T22C1.3	T22C1.3	-0.72297	1.65859e-13
Y71G10AL.1b	Y71G10AL.1	-0.559868	1.66334e-13
F41D9.3c	wrk-1	1.12798	1.67178e-13
F53B2.2	tsp-4	5.1698	1.67475e-13
C03D6.3a	cel-1	-0.524494	1.68145e-13
Y48C3A.16	Y48C3A.16	-0.748918	1.70546e-13
D1007.5a	D1007.5	-0.665429	1.76464e-13
C30G12.2	C30G12.2	-2.94936	1.77052e-13
T05G5.8.2	vps-53	-0.539032	1.79457e-13
M70.4.1	M70.4	-0.5623	1.8408e-13
F56H1.4.1	rpt-5	-0.621873	1.8408e-13
F52E4.5	F52E4.5	1.39244	1.85463e-13
C02F5.9.1	pbs-6	-0.589348	1.85463e-13
C27H5.8	glc-4	1.84608	1.86387e-13
M02B7.1	fbxc-47	-1.0949	1.86663e-13
T07E3.3	T07E3.3	-0.777827	1.89519e-13
F54D8.3a.1	alh-1	-0.679128	1.90813e-13
C03A3.1a	C03A3.1	2.69314	1.91058e-13
F41E6.5a	F41E6.5	-1.80472	1.91488e-13
C47E12.2.1	C47E12.2	-0.889003	1.95944e-13
C16A3.5.1	C16A3.5	-0.41713	1.97793e-13
Y17G7B.7.1	tpi-1	-0.422271	2.03242e-13
C39B5.6	C39B5.6	-0.679096	2.24332e-13
K07F5.12	K07F5.12	-0.662481	2.31323e-13
F37C12.3.1	F37C12.3	-0.656648	2.40773e-13
D1054.14.1	D1054.14	-0.90803	2.41284e-13
F53F4.10.1	F53F4.10	-0.652725	2.50591e-13
F25B4.5.1	F25B4.5	-0.576388	2.5351e-13
ZK632.6.1	cnx-1	-0.385959	2.54338e-13
C04G6.4	C04G6.4	-0.603682	2.57194e-13
Y56A3A.22	Y56A3A.22	-0.715547	2.59349e-13
F33A8.5.2	sdhd-1	-0.441571	2.63675e-13
B0238.11.1	B0238.11	-0.746307	2.64383e-13
Y53C10A.4	rga-2	1.16313	2.79209e-13
Y50E8A.4b	unc-61	-0.845409	2.80861e-13
Y104H12D.1	mdt-20	-0.80747	2.8124e-13
T22F3.3a	T22F3.3	-0.873475	2.82139e-13
F42G9.7	snt-2	-0.959511	2.84923e-13
Y18D10A.19.1	fkb-2	-0.536524	2.89326e-13
B0303.9	vps-33.1	-0.650504	2.90603e-13
F21D5.6.1	F21D5.6	-0.540066	2.98564e-13
C33H5.10.1	tag-322	-0.669204	3.0934e-13
F17C11.7b.1	F17C11.7	-0.731908	3.11834e-13
Y52B11A.2b	Y52B11A.2	-0.895429	3.12028e-13
F45H11.8	F45H11.8	-0.832432	3.18292e-13
F26H9.2	F26H9.2	-0.726829	3.23957e-13
D2085.3	D2085.3	-0.573046	3.31895e-13
F36H12.2	F36H12.2	-0.890509	3.31895e-13
C52D10.8	skr-13	-1.34278	3.31895e-13
F46A9.3b	twk-29	1.92636	3.31895e-13
ZK829.7.1	ZK829.7	-0.707164	3.31895e-13
F32D1.3	F32D1.3	3.02672	3.35121e-13
K03H1.2	mog-1	-0.577352	3.36352e-13
C32H11.4	C32H11.4	-3.36425	3.40462e-13
F53F4.12.1	F53F4.12	-0.938229	3.40462e-13
K10B3.10	spc-1	0.86256	3.43295e-13
R02F2.9	R02F2.9	-0.706731	3.50098e-13
C04F12.10.1	fce-1	-0.545569	3.54222e-13
Y39A3A.3	Y39A3A.3	2.40508	3.54222e-13
T09B4.2.1	T09B4.2	-0.82638	3.56831e-13
ZK863.6.1	dpy-30	-0.681075	3.67015e-13
H14E04.5	cic-1	-0.723292	3.75901e-13
T05H4.1	acl-8	-0.676108	3.78233e-13
F59E10.2	cyn-4	-0.803256	3.78233e-13
C53D6.2.2	unc-129	1.64761	3.79242e-13
W08E3.3.2	tag-210	-0.338138	3.80726e-13
T14G10.7.1	T14G10.7	-0.692348	3.85608e-13
Y39G10AR.9a	Y39G10AR.9	-0.897254	3.91066e-13
F17C8.4.1	ras-2	1.1358	3.95934e-13
T27F7.4.1	T27F7.4	-0.431322	3.96401e-13
Y75B8A.12	osm-12	2.7868	4.01768e-13
Y44A6D.2	Y44A6D.2	2.32806	4.05868e-13
F36H2.2	F36H2.2	-0.710951	4.06158e-13
C35E7.8	C35E7.8	-0.895379	4.13007e-13
C03H5.3	C03H5.3	-0.800731	4.23015e-13
F45E12.5b.1	F45E12.5	-0.472354	4.28576e-13
B0336.8	lgg-3	-0.877947	4.39107e-13
C01G10.8.1	C01G10.8	-0.466359	4.4341e-13
F49E11.10	scl-2	-2.97212	4.61539e-13
F01D5.1	F01D5.1	-3.0847	4.63447e-13
T27F7.2b.1	shc-2	0.937705	4.63783e-13
F01F1.11	F01F1.11	-0.955417	4.71268e-13
ZK1128.1.1	ZK1128.1	-0.719135	4.86821e-13
F55C5.2	F55C5.2	4.49997	4.89703e-13
Y62E10A.6.1	Y62E10A.6	-0.671664	5.03814e-13
Y57G11C.13.1	arl-8	-0.588901	5.06658e-13
F25D1.1a	tag-93	-0.637545	5.0995e-13
Y54E10BR.3	Y54E10BR.3	-0.682884	5.11164e-13
D2007.5.1	atg-13	-0.707117	5.19931e-13
C06E1.4	glr-1	2.6082	5.21155e-13
T26A5.4.1	T26A5.4	-0.677665	5.26781e-13
W03B1.7	oac-51	4.25628	5.29822e-13
R05D11.3.1	ran-4	-0.671782	5.29822e-13
Y76B12C.1	Y76B12C.1	3.35071	5.3376e-13
C13F10.7.1	C13F10.7	-1.01052	5.44485e-13
W01A11.3a	unc-83	0.933519	5.50987e-13
F52E4.8	ztf-13	0.826577	5.50987e-13
Y102E9.2b.1	Y102E9.2	-0.711358	5.5552e-13
T25C12.2	spp-9	3.0633	5.60125e-13
F38G1.1.1	che-2	3.98091	5.7419e-13
C47B2.7b	selb-1	-0.593067	5.89269e-13
C30G7.1	hil-1	-1.55378	5.93175e-13
M03F8.3a	M03F8.3	-0.682162	5.94437e-13
F16H11.1	F16H11.1	1.41239	5.94647e-13
F35G12.12.1	F35G12.12	-0.703964	5.99454e-13
Y38H6C.14	Y38H6C.14	2.85055	6.01485e-13
Y71F9AL.1	Y71F9AL.1	-0.828859	6.01597e-13
R09B3.4	ubc-12	-0.760231	6.08894e-13
R07D5.1a	unc-7	1.94998	6.44126e-13
C56C10.7b.1	C56C10.7	-0.360993	6.44968e-13
C33B4.3b	shn-1	1.59069	6.44968e-13
T01C3.8a	mut-15	-0.727526	6.64061e-13
T04A8.8	T04A8.8	-0.993649	6.70296e-13
C33D9.9	C33D9.9	2.01993	6.88076e-13
K04G2.5.1	ath-1	-0.617445	6.91162e-13
ZK550.2	ZK550.2	-2.94766	7.15414e-13
T11G6.5a	T11G6.5	-0.641675	7.28126e-13
T12G3.5	T12G3.5	-0.81337	7.29505e-13
Y106G6E.5.1	ced-12	-0.568225	7.34484e-13
H20J04.9	H20J04.9	-0.860535	7.4151e-13
F30B5.7	F30B5.7	2.06952	7.43932e-13
F36A4.8	ttr-20	1.31312	7.84478e-13
F58G6.6a	del-2	2.4317	8.03815e-13
B0024.11	B0024.11	-0.705692	8.06253e-13
W04D2.5.1	W04D2.5	-0.494731	8.21638e-13
F45H7.2a	gei-1	0.892645	8.26492e-13
Y54G2A.6	clec-85	-2.2896	8.30079e-13
F47B8.3	F47B8.3	2.34354	8.40598e-13
K08A8.2a.1	sox-2	1.82354	8.67585e-13
ZK632.14	ZK632.14	-0.947528	8.72712e-13
B0001.8.1	B0001.8	-0.863705	9.06496e-13
C16C10.10	glod-4	-0.874507	9.07631e-13
B0546.2.1	B0546.2	-0.762388	9.17388e-13
C34C12.6	C34C12.6	2.60804	9.17388e-13
F13D2.4	F13D2.4	1.41033	9.20398e-13
H42K12.1b	pdk-1	-0.842207	9.20398e-13
F17C11.8.1	vps-36	-0.563084	9.21585e-13
Y55F3AM.15.1	csn-4	-0.651496	9.31675e-13
T09B4.10.1	chn-1	-0.815609	9.33742e-13
Y66A7A.2	Y66A7A.2	-0.851229	9.36191e-13
C50F4.14b	C50F4.14	-0.76237	9.43971e-13
B0491.5.1	B0491.5	-0.466185	9.85711e-13
T22D1.4	T22D1.4	-0.598445	9.87278e-13
T10B11.6.1	T10B11.6	-0.537997	9.95319e-13
F28H7.6	F28H7.6	2.33845	1.00035e-12
F23F1.1	nfyc-1	-0.890676	1.00105e-12
C16C2.3b.1	ocrl-1	-0.725832	1.02151e-12
Y40B10A.8.1	nhr-86	-0.791538	1.03692e-12
Y37E3.10.1	Y37E3.10	-0.419769	1.05055e-12
C08C3.3	mab-5	2.41001	1.05775e-12
C01B10.9	C01B10.9	-0.729737	1.08248e-12
M04C9.5a	dyf-5	2.99343	1.08894e-12
Y48A5A.1.1	Y48A5A.1	-0.709098	1.08894e-12
Y54E10BR.5.1	Y54E10BR.5	-0.48674	1.08894e-12
K08E4.2	K08E4.2	-1.35943	1.18766e-12
T20D3.7a	vps-26	-0.635193	1.20728e-12
T23B3.1	T23B3.1	-0.659561	1.25415e-12
Y32F6A.3.2	pap-1	-0.543326	1.26805e-12
Y102A5C.18	efl-1	-0.807317	1.27498e-12
T22D1.10.1	ruvb-2	-0.6969	1.28698e-12
Y6D1A.1	Y6D1A.1	-0.740949	1.28698e-12
M02D8.4b.1	asns-2	-0.984648	1.29068e-12
F58A4.6	F58A4.6	-0.98742	1.30667e-12
C14B9.8.1	C14B9.8	-0.513573	1.30866e-12
T16H12.11	T16H12.11	-0.701402	1.32091e-12
ZC513.4	vars-1	-0.642422	1.34358e-12
D1054.3.1	D1054.3	-0.928478	1.35824e-12
Y45F10B.10	qui-1	1.52373	1.36273e-12
F56A12.1	unc-39	2.46067	1.37242e-12
C01A2.3.1	C01A2.3	-0.536882	1.3732e-12
E01A2.6.1	E01A2.6	-0.735396	1.37779e-12
T21C9.6	T21C9.6	-0.879833	1.47898e-12
T08G5.5b	vps-39	-0.812928	1.49621e-12
R08C7.3.1	htz-1	-0.696576	1.50238e-12
Y41C4A.13.1	Y41C4A.13	1.43812	1.55171e-12
Y71H2AM.20a.1	Y71H2AM.20	-0.661559	1.56085e-12
Y43F8C.4	Y43F8C.4	3.43885	1.6444e-12
C18H9.8	ift-74	3.71795	1.64477e-12
C02B10.3.1	C02B10.3	1.6913	1.65776e-12
ZK1058.3.1	ZK1058.3	-0.803429	1.66237e-12
F19C7.1	F19C7.1	-0.929389	1.70005e-12
ZK525.1	flp-15	1.97844	1.70423e-12
C06A1.4	C06A1.4	-1.05299	1.70931e-12
W04A8.6a	W04A8.6	-0.844835	1.70931e-12
T07A9.14	T07A9.14	-0.794947	1.76533e-12
M05D6.2.1	M05D6.2	-0.750147	1.76781e-12
C33E10.2	fbxa-120	-1.20837	1.79212e-12
H43I07.3	H43I07.3	-0.516394	1.79212e-12
Y47H9C.8	Y47H9C.8	-0.670303	1.79212e-12
F07A5.5	sue-1	1.77489	1.80166e-12
T23H2.2	snt-4	1.29586	1.82117e-12
F08F8.2	F08F8.2	-0.646274	1.83609e-12
C09H10.5	C09H10.5	-0.781347	1.85456e-12
F08F3.2a.1	acl-6	-0.713429	1.86277e-12
F33H2.2	F33H2.2	-0.829084	1.87641e-12
ZK632.10	ZK632.10	-0.655503	1.91687e-12
C50F4.4	C50F4.4	-1.0267	1.93306e-12
K04C2.4.1	brd-1	-0.835121	1.93662e-12
F56A8.1b	F56A8.1	4.13584	1.95745e-12
F59C6.4.1	exos-3	-0.807339	1.97787e-12
C50C3.9a.1	unc-36	1.34105	2.00076e-12
C16C8.14.2	C16C8.14	-0.821464	2.06605e-12
MTCE.11	MTCE.11	-0.816707	2.14242e-12
Y106G6H.14	Y106G6H.14	-0.826673	2.14242e-12
C08B6.7a.1	C08B6.7	-0.679758	2.15689e-12
Y52B11A.3a.2	Y52B11A.3	-0.661964	2.23138e-12
B0414.8b	vps-51	-0.61802	2.25359e-12
Y48B6A.6a.1	Y48B6A.6	1.21563	2.27299e-12
C05C10.6b	ufd-3	-0.733988	2.33396e-12
Y49E10.22	pstk-1	-1.18015	2.34434e-12
F13E6.2	F13E6.2	2.77743	2.34563e-12
F55G1.9	F55G1.9	-0.858063	2.39053e-12
F36A2.7.2	F36A2.7	-0.442264	2.40311e-12
H06O01.2	H06O01.2	-0.678819	2.41689e-12
F15D3.1b	dys-1	1.1045	2.41794e-12
F10G8.3.1	npp-17	-0.765518	2.44583e-12
F44E2.10	F44E2.10	-0.919686	2.47057e-12
Y76B12C.2	xpc-1	-0.822501	2.47057e-12
B0361.3.1	B0361.3	-0.735478	2.49236e-12
R08D7.2.1	R08D7.2	-0.765241	2.51001e-12
C08G9.1	C08G9.1	1.18228	2.59238e-12
H25K10.4	H25K10.4	-4.30666	2.59269e-12
D2023.5	D2023.5	-0.699684	2.59323e-12
Y51H7C.7	Y51H7C.7	-0.884377	2.60024e-12
Y51B9A.4	arrd-2	-1.26698	2.62025e-12
C17G1.7.1	C17G1.7	1.39535	2.63796e-12
C08B11.2	hda-2	-0.684152	2.64197e-12
B0511.8.1	tag-264	-0.506919	2.73062e-12
C09G4.5	mes-6	-0.824453	2.73358e-12
C24G6.3.1	mms-19	-0.576921	2.79027e-12
K11H3.4	K11H3.4	-0.871836	2.79797e-12
F59C6.5.1	F59C6.5	-0.409702	2.79876e-12
W09B6.4b.1	W09B6.4	-0.758735	2.82342e-12
K04G2.3	cdc-48.3	-0.658279	2.86126e-12
ZK678.8	bus-17	2.17324	2.87179e-12
Y119C1B.4	Y119C1B.4	-0.710356	2.87454e-12
F28F9.1	zag-1	3.13035	2.90654e-12
R07D5.2	R07D5.2	2.25922	2.99536e-12
F39B2.4b	sur-2	-0.566561	3.02946e-12
F58B3.5a	mars-1	-0.525145	3.03901e-12
C35E7.11.1	C35E7.11	2.62427	3.08272e-12
T27E9.4a.1	kel-3	-0.638876	3.09275e-12
B0334.4	B0334.4	-0.812175	3.13506e-12
F54G8.4	nhl-1	1.09372	3.13506e-12
F47C12.1	F47C12.1	3.55326	3.16274e-12
C46A5.6	C46A5.6	-0.87754	3.20599e-12
R107.4a	ikke-1	-0.53138	3.20599e-12
Y43H11AL.1.1	Y43H11AL.1	-0.585535	3.21727e-12
C05D12.1.1	C05D12.1	2.85407	3.22977e-12
K08B4.2	K08B4.2	3.03382	3.24017e-12
F54C8.4b.1	F54C8.4	-0.84997	3.36364e-12
T01C8.7.1	mec-4	2.82376	3.36638e-12
B0280.10	pot-1	-0.782488	3.45962e-12
C56C10.1	vps-33.2	-0.77068	3.51237e-12
C15C8.7	C15C8.7	-0.899556	3.60035e-12
Y57A10A.29.2	Y57A10A.29	-0.671931	3.62563e-12
F44C4.4a	gon-14	-0.762786	3.6841e-12
W02A2.2	far-6	0.776159	3.8485e-12
Y113G7B.5a	fog-2	-1.02892	3.8485e-12
C05C10.7	C05C10.7	-0.894882	3.87194e-12
F52H3.4	F52H3.4	-0.799982	4.0003e-12
F54C1.3b	mes-3	-0.636765	4.08544e-12
K02E10.8b	syg-1	1.63968	4.17122e-12
C54G6.1a	C54G6.1	-0.954854	4.28836e-12
C43F9.8	efn-2	1.99445	4.30227e-12
F59E10.1.1	orc-2	-0.665969	4.32056e-12
M28.7	nph-1	2.8393	4.37612e-12
C04A2.7a	dnj-5	-0.810921	4.54501e-12
Y119D3B.7	fbxa-63	2.06566	4.5997e-12
F42A10.2c	nfm-1	0.829262	4.5997e-12
F57C7.2b	nhx-5	0.691594	4.5997e-12
C36B1.4.1	pas-4	-0.681841	4.5997e-12
F55C5.7a	rskd-1	-0.74593	4.72717e-12
T27A3.7	T27A3.7	-0.771136	4.72717e-12
Y95B8A.5.1	gpa-16	-0.72543	4.88138e-12
T13H5.7	rnh-2	-0.822197	5.00224e-12
Y116A8C.26a	Y116A8C.26	-0.596051	5.02533e-12
W09H1.5	mecr-1	-0.453342	5.0293e-12
F01F1.2.1	F01F1.2	-0.96916	5.07119e-12
C06G8.3c	C06G8.3	-0.829706	5.07127e-12
B0412.2	daf-7	1.8394	5.07127e-12
Y105E8B.8a	ero-1	-0.543986	5.07127e-12
C25G4.5	dpy-26	-0.612526	5.12798e-12
F26G1.1	F26G1.1	-0.787744	5.36732e-12
C06B8.7	C06B8.7	0.842433	5.57952e-12
Y116A8C.35.1	uaf-2	-0.549549	5.58657e-12
F38A5.13.1	dnj-11	-0.850183	5.60169e-12
R09B3.5.1	mag-1	-0.493886	5.60664e-12
C25D7.8.1	otub-1	-0.623632	5.67974e-12
Y42H9AR.4	Y42H9AR.4	-0.669674	5.70132e-12
T05H4.14.1	gad-1	-0.85761	5.71836e-12
ZK1058.4.1	ccdc-47	-0.404792	5.72002e-12
F44E7.4a	F44E7.4	-0.596299	5.72002e-12
Y53C12A.10	Y53C12A.10	-0.761437	5.77982e-12
F55A12.4a	dhs-2	-1.99394	5.79498e-12
B0524.6	B0524.6	-0.703506	5.86597e-12
C28D4.2a	cka-1	-0.731612	5.88224e-12
ZK973.10.1	lpd-5	-0.591457	5.8994e-12
F56B3.4a	F56B3.4	-0.600442	6.00764e-12
C41G11.1a	C41G11.1	-1.36715	6.0365e-12
R17.2	R17.2	-0.622401	6.05157e-12
F59E12.10	ddl-1	-0.964571	6.27337e-12
F41C3.4	F41C3.4	-0.757784	6.2835e-12
F39H2.2a	sig-7	-0.743259	6.2835e-12
C14A4.2.1	dap-3	-0.569238	6.47088e-12
M18.3	M18.3	-0.764801	6.47088e-12
B0547.1.1	csn-5	-0.767259	6.50336e-12
T12G3.4	T12G3.4	-0.665479	6.56736e-12
C34E10.10	C34E10.10	-0.990726	6.57747e-12
R119.1	R119.1	-1.03504	6.57747e-12
T03F1.3.1	pgk-1	-0.586903	6.59823e-12
M117.1.1	M117.1	1.07325	6.79259e-12
T19C3.3	T19C3.3	3.84849	6.8865e-12
W02D3.8	smg-5	-0.673538	7.08872e-12
Y48A6C.4	Y48A6C.4	-0.669484	7.21422e-12
B0212.5	osm-9	2.39668	7.22433e-12
M176.3.1	chch-3	-0.497376	7.33136e-12
F25E5.4	F25E5.4	1.73056	7.33136e-12
Y66D12A.21	Y66D12A.21	-0.706763	7.33136e-12
M04G12.4b.1	somi-1	1.31679	7.39809e-12
Y111B2A.18.1	rsp-3	-0.747707	7.40888e-12
Y47A7.2	Y47A7.2	1.52927	7.44094e-12
F56H1.6	F56H1.6	-0.638942	7.45593e-12
Y106G6H.6.1	Y106G6H.6	-0.913675	7.48426e-12
T06D8.5.1	T06D8.5	-0.436195	7.5079e-12
Y82E9BR.18.1	Y82E9BR.18	-0.480892	7.60474e-12
T28D9.7	T28D9.7	1.74825	7.61517e-12
K10D2.3	cid-1	-0.688551	7.63584e-12
F56D1.6	cex-1	3.09147	7.63743e-12
F35C5.8.1	clec-65	-1.35196	7.65987e-12
F55C5.5	tsfm-1	-0.68189	7.67118e-12
T03D8.5	gcy-22	2.47957	7.69722e-12
C15F1.7a	sod-1	-0.555774	7.71199e-12
D2024.5a.1	D2024.5	-0.677199	7.72533e-12
F35C8.3	jkk-1	2.60316	7.73344e-12
K07G5.1	crml-1	-0.617559	7.78425e-12
C14A4.3	C14A4.3	-0.661149	7.81543e-12
F07D3.2	flp-6	1.22635	7.81596e-12
ZC395.5	ZC395.5	-2.21007	7.81813e-12
B0361.8.1	B0361.8	-0.597143	7.83963e-12
Y62E10A.10	Y62E10A.10	-0.427695	7.84675e-12
Y47D3A.14	Y47D3A.14	-0.958824	7.93211e-12
Y77E11A.7c	Y77E11A.7	-0.67815	8.04072e-12
F43G9.5	cfim-1	-0.785706	8.1406e-12
B0205.2a	srz-85	4.18325	8.16019e-12
ZK1055.6b.1	ZK1055.6	1.56945	8.19953e-12
D2030.7	D2030.7	-0.93018	8.50003e-12
Y39G10AL.3.1	cdk-7	-0.68161	8.5833e-12
T19B10.5	T19B10.5	1.42107	8.59226e-12
T26A5.7b.2	set-1	-0.817551	8.66741e-12
K06H7.7	K06H7.7	-0.78572	8.67512e-12
K03H1.11	K03H1.11	-0.754576	8.718e-12
T12D8.4	arrd-17	1.12866	8.71989e-12
Y73B6BL.33	hrpf-2	-0.592878	8.78151e-12
C16C8.11	C16C8.11	-1.04503	8.82746e-12
C52E12.1.1	C52E12.1	-0.604091	8.86617e-12
R07E3.3b	cut-5	3.87498	8.8898e-12
F32B5.7.1	F32B5.7	1.57306	8.97724e-12
Y47D3A.28	Y47D3A.28	-0.953883	8.98937e-12
E02H1.5.1	E02H1.5	-0.838504	9.06165e-12
F46B6.5a.1	F46B6.5	-0.656673	9.1019e-12
F27D9.5.1	pcca-1	-0.54868	9.22065e-12
C03G5.8	nspc-1	-1.60389	9.244e-12
R06F6.4.1	set-14	-0.727863	9.41923e-12
C33A11.1.2	C33A11.1	0.893615	9.48429e-12
F55A4.9	rncs-1	-1.55924	9.62474e-12
F09F7.6	F09F7.6	-0.904928	9.71183e-12
T19B4.3.1	T19B4.3	-0.694633	9.73341e-12
W10G11.20.1	dnc-3	-0.738997	9.82848e-12
K12H4.2	K12H4.2	-0.997897	1.02616e-11
C41G7.4	set-32	-0.861011	1.03478e-11
Y94H6A.8.1	Y94H6A.8	-0.619634	1.03478e-11
Y37E11C.1	unc-33	0.898572	1.03547e-11
ZK353.9.1	ZK353.9	-0.688017	1.04557e-11
C53A5.16	C53A5.16	-1.02723	1.05165e-11
Y71H2AM.9	Y71H2AM.9	-0.638662	1.05383e-11
T03F1.8a	T03F1.8	-0.517107	1.05413e-11
M04D8.6	xbx-3	3.9386	1.07263e-11
Y69H2.7	Y69H2.7	-0.686106	1.0768e-11
K02A2.3	kcc-3	1.41056	1.07882e-11
F52B5.5a.1	cep-1	-0.866852	1.07931e-11
F22D3.1b	ceh-38	-0.54466	1.10601e-11
Y53F4B.33	gst-39	0.966125	1.12746e-11
T04B2.3a	T04B2.3	2.32114	1.13325e-11
T10E9.7b.1	nuo-2	-0.508623	1.13967e-11
Y57G11C.3a	Y57G11C.3	-0.702539	1.14521e-11
B0462.3	fbxb-119	-2.1226	1.15548e-11
T28D9.2d	rsp-5	-0.750344	1.16614e-11
F39E9.2	btb-16	-1.75022	1.17195e-11
Y75B12B.4	bath-36	-0.404731	1.1727e-11
F39H11.3	cdk-8	-0.976221	1.21412e-11
C10G11.5b.1	pnk-1	-0.753513	1.30494e-11
F09G8.3	F09G8.3	-0.537168	1.32747e-11
F57B9.10a	rpn-6.1	-0.463231	1.32821e-11
C14C10.4.1	C14C10.4	-0.551418	1.34959e-11
Y48E1C.2	Y48E1C.2	-0.614725	1.36097e-11
Y41E3.1a.1	Y41E3.1	-0.639562	1.38425e-11
R02D3.8	R02D3.8	-0.749563	1.44022e-11
C36B1.5.1	prp-4	-0.526216	1.44319e-11
M88.7	M88.7	-0.852159	1.45378e-11
F35G12.10.1	asb-1	-0.622211	1.45592e-11
B0336.7b.1	B0336.7	-0.846132	1.47809e-11
K08E7.6	K08E7.6	2.92152	1.51379e-11
B0222.3	B0222.3	1.77949	1.52381e-11
C18D11.3	C18D11.3	-0.740182	1.52381e-11
Y62E10A.2.3	Y62E10A.2	-0.817883	1.5239e-11
C33H5.11.1	imp-3	-0.679299	1.52402e-11
C17E4.4	C17E4.4	-1.11553	1.55167e-11
F11A3.2a	F11A3.2	-0.701472	1.56402e-11
ZK418.4.1	lin-37	-0.843412	1.57073e-11
C05E7.3	C05E7.3	2.9374	1.5919e-11
Y110A2AL.14.1	sqv-2	-0.796148	1.61673e-11
Y51F10.5	hex-4	-0.812774	1.63854e-11
T21B10.1.1	T21B10.1	-0.554034	1.6403e-11
F16B4.2a.1	F16B4.2	1.86313	1.64193e-11
Y43F4B.9b.1	Y43F4B.9	-0.772859	1.6425e-11
F25B3.6	F25B3.6	-0.874982	1.65955e-11
Y54E10A.3	Y54E10A.3	-0.673111	1.6961e-11
F49E8.2a	F49E8.2	-0.985969	1.73057e-11
ZK54.1a	ZK54.1	1.02418	1.73085e-11
Y5H2B.2b	nhr-13	-0.763907	1.75368e-11
C46F11.3	C46F11.3	-0.893552	1.7596e-11
R186.3.1	R186.3	-0.771448	1.7646e-11
F59E12.1.1	F59E12.1	-0.773446	1.82449e-11
ZC155.1.1	nex-1	0.862704	1.8486e-11
ZC247.1	ZC247.1	1.4824	1.87169e-11
F22B5.10.1	F22B5.10	-0.591864	1.88439e-11
ZK637.2.1	ZK637.2	-0.562597	1.8849e-11
F56B6.5b	npr-16	2.20642	1.89437e-11
Y71A12B.18	Y71A12B.18	1.83319	1.91685e-11
C35D10.1.1	C35D10.1	-0.446983	1.96719e-11
T10F2.5	T10F2.5	-0.790252	1.9709e-11
C06E1.9	C06E1.9	-0.589844	1.98448e-11
ZK899.4	tba-8	5.39041	2.00027e-11
W01G7.3.1	rpb-11	-0.851472	2.08432e-11
C17F4.6	gcy-19	1.69217	2.09074e-11
C07H6.4	C07H6.4	-0.734585	2.10416e-11
Y41G9A.4a	gbb-1	1.32544	2.11993e-11
R12E2.2.1	R12E2.2	-0.609953	2.13899e-11
Y66D12A.7	Y66D12A.7	-1.08251	2.14581e-11
T21D12.3.1	pqbp-1.1	-0.72615	2.16471e-11
Y54H5A.4.1	oxy-4	-0.616294	2.16491e-11
ZK682.7	ZK682.7	3.36208	2.16491e-11
F25B5.5.1	F25B5.5	-0.731789	2.1819e-11
W02C12.1	W02C12.1	3.1271	2.23948e-11
ZK652.6a.1	ZK652.6	-0.718401	2.23948e-11
Y55F3AM.9	Y55F3AM.9	-0.641915	2.26695e-11
Y45F3A.3a.1	acdh-11	-0.486453	2.26827e-11
F55A12.2c.1	F55A12.2	-0.82069	2.29987e-11
R10H10.3	R10H10.3	-0.821373	2.33598e-11
ZK328.4	ZK328.4	-0.877415	2.34937e-11
F42G8.10b.2	F42G8.10	-0.501078	2.35537e-11
R144.5	R144.5	-0.751212	2.36029e-11
C01B10.3	C01B10.3	1.38938	2.36409e-11
Y39A3CL.1	Y39A3CL.1	-0.696617	2.3912e-11
C50D2.9.1	C50D2.9	-0.788883	2.39798e-11
D1054.15b.1	tag-135	-0.873533	2.41835e-11
T22C1.1.1	T22C1.1	-0.772491	2.45134e-11
R12E2.1.1	R12E2.1	-0.617864	2.46549e-11
K08F9.4	K08F9.4	-0.829548	2.51153e-11
Y39E4B.12b	gly-5	-0.440097	2.51235e-11
D2085.6	D2085.6	-0.741982	2.52934e-11
W05H9.3	W05H9.3	0.869586	2.52965e-11
C28A5.2	C28A5.2	-1.03754	2.57523e-11
C04F5.9	C04F5.9	-0.653034	2.59042e-11
CC4.3	smu-1	-0.619021	2.60955e-11
F49C12.8.1	rpn-7	-0.621308	2.61809e-11
C17H12.2.2	C17H12.2	-0.62858	2.64047e-11
C53H9.3	C53H9.3	-0.837347	2.64047e-11
C52B9.7a	paf-2	1.50745	2.68627e-11
Y54E10A.14	rom-5	-0.556566	2.68627e-11
C11H1.9b	C11H1.9	1.85252	2.70967e-11
Y42A5A.4a	Y42A5A.4	2.55186	2.73603e-11
C06A1.1.1	cdc-48.1	-0.637161	2.7397e-11
C01G8.3	dhs-1	-0.73045	2.75264e-11
W10D5.3c	gei-17	-0.552193	2.75875e-11
F56A8.8	F56A8.8	-1.54483	2.79524e-11
C50F4.16.1	C50F4.16	-0.701787	2.80044e-11
Y58A7A.6	glb-32	3.36246	2.80044e-11
T11G6.1a.1	hars-1	-0.427105	2.87187e-11
Y39A3CL.2	tag-168	1.4745	2.87407e-11
B0024.10.1	B0024.10	-0.884795	2.91411e-11
R02D3.4	R02D3.4	-0.740648	2.91427e-11
F13H10.6	F13H10.6	1.32485	2.93683e-11
Y73B6A.4	smg-7	-0.653834	2.95514e-11
Y57G11C.34	Y57G11C.34	-0.69359	2.9684e-11
Y4C6A.2d	mgl-3	2.16842	2.97096e-11
M110.5a.1	dab-1	-0.595483	2.9902e-11
F07A11.3.1	npp-5	-0.686046	2.99522e-11
C34B2.8	C34B2.8	-0.479091	3.01284e-11
Y57G11C.33	Y57G11C.33	-0.930977	3.10632e-11
T10B5.4	T10B5.4	1.84207	3.13273e-11
C26H9A.1b	vha-7	-0.744278	3.176e-11
C24G6.8.2	C24G6.8	-0.78007	3.22654e-11
F30F8.9b.2	F30F8.9	-0.527006	3.24188e-11
C32B5.12	fbxc-57	2.71338	3.27924e-11
M03C11.8	M03C11.8	-0.670348	3.28851e-11
R06A4.8	agl-1	-0.632505	3.28935e-11
H10D18.5	H10D18.5	1.93142	3.30653e-11
F10E9.3.1	F10E9.3	-0.902568	3.42675e-11
T20D4.11	T20D4.11	1.54256	3.45388e-11
C47D12.2	C47D12.2	-0.713172	3.5125e-11
Y50D4C.3	Y50D4C.3	-0.626435	3.54722e-11
R31.3	osm-6	2.64649	3.55549e-11
W05E10.4	tre-3	-1.04813	3.55549e-11
F10E7.6	F10E7.6	-0.822549	3.60878e-11
C36B1.8a	gls-1	-0.617079	3.62929e-11
T09B4.1.1	T09B4.1	-0.820557	3.63519e-11
F36H5.3b	math-28	3.17279	3.65878e-11
M02B7.2	M02B7.2	-0.783851	3.79619e-11
R12H7.2	asp-4	-0.876861	3.82447e-11
K02F3.1	tag-51	-0.646912	3.87618e-11
T13H5.4	T13H5.4	-0.572321	3.9086e-11
R74.6	R74.6	-0.608533	3.92128e-11
F42G9.9a.1	ptl-1	1.14363	3.99474e-11
F01G4.3	F01G4.3	-0.551466	4.01191e-11
F28C6.3	cpf-1	-0.767596	4.04846e-11
R12C12.2.1	ran-5	-0.699322	4.05883e-11
EEED8.5	mog-5	-0.639733	4.08269e-11
F45G2.3	exo-1	-0.725444	4.14722e-11
F21F8.3.1	asp-5	-1.08362	4.17289e-11
B0205.14	B0205.14	3.35917	4.19609e-11
Y57A10A.13	Y57A10A.13	-0.733085	4.43984e-11
W08E3.1.1	snr-2	-0.673661	4.44989e-11
4R79.2a	4R79.2	2.76116	4.47286e-11
C23G10.8.1	C23G10.8	-0.560771	4.50232e-11
F34H10.3.1	F34H10.3	0.992519	4.55447e-11
F11D5.1a	F11D5.1	1.72195	4.57781e-11
M01A10.1	M01A10.1	-1.06511	4.60402e-11
B0511.13	B0511.13	-0.867831	4.60728e-11
T13C5.6	T13C5.6	-1.1176	4.61622e-11
C14A11.2	C14A11.2	3.96943	4.68325e-11
T26E3.4	T26E3.4	-0.424542	4.68508e-11
Y71F9AL.12	Y71F9AL.12	-0.757351	4.68508e-11
ZK337.2	ZK337.2	2.26026	4.70398e-11
ZK1128.8b	vps-29	-0.77595	4.73914e-11
K11G9.4.1	egl-46	4.05683	4.8041e-11
K02B2.3.1	K02B2.3	-0.777354	4.80695e-11
F42F12.9	nspc-10	-1.26512	4.887e-11
F08A8.7.1	fbxa-101	-0.699341	4.89617e-11
C07D8.6	C07D8.6	-0.691826	4.93575e-11
Y38F2AR.3	Y38F2AR.3	-0.443198	4.93575e-11
T13F2.7	sna-2	-0.938251	4.95817e-11
Y61A9LA.11b	Y61A9LA.11	-0.652006	5.17391e-11
K10D2.5	K10D2.5	-0.933016	5.1815e-11
R151.6.1	R151.6	-0.506441	5.25096e-11
F16H11.5	nhr-45	1.45697	5.28893e-11
F30A10.3.1	F30A10.3	-0.754818	5.29118e-11
T07C12.12	T07C12.12	-0.871005	5.36271e-11
C08B6.9.1	aos-1	-0.705492	5.41098e-11
K04G2.1.1	iftb-1	-0.509528	5.47173e-11
C15H11.4.1	dhs-22	-0.673418	5.56382e-11
W03H9.4	cacn-1	-0.637813	5.58089e-11
C10F3.3	acy-2	2.34832	5.68193e-11
C38D9.2	C38D9.2	2.30523	5.6917e-11
F20C5.5.1	F20C5.5	2.1806	5.72395e-11
C42C1.13b	C42C1.13	-0.833348	5.74335e-11
B0414.3	hil-5	-0.611316	5.7456e-11
F55G1.11	his-60	-0.734017	5.7558e-11
DY3.1	tin-13	-0.668901	5.7661e-11
R166.4.1	pro-1	-0.702304	5.77077e-11
D1014.3.1	snap-1	-0.527706	5.8368e-11
Y39B6A.37	Y39B6A.37	-0.902905	5.96856e-11
R11H6.2.1	R11H6.2	-0.595606	5.99744e-11
Y54E5B.2	Y54E5B.2	-0.757376	5.99744e-11
ZC239.6.1	ZC239.6	1.74035	6.10623e-11
H27C11.1b.2	nhr-97	1.14689	6.18709e-11
Y48A6B.5.1	exos-1	-0.705139	6.21353e-11
F26F4.12.1	F26F4.12	-0.768201	6.23895e-11
Y41C4A.14.1	mrt-2	-0.796737	6.29989e-11
C18E3.8	hop-1	-0.8142	6.36213e-11
Y105E8A.21.1	Y105E8A.21	-0.665981	6.38893e-11
F20D12.2	F20D12.2	-0.631776	6.42137e-11
F13G3.5a	ttx-7	-0.482236	6.53821e-11
ZK1248.14	fzo-1	-0.564232	6.59114e-11
Y54H5A.3	tag-262	-0.635611	6.59483e-11
Y116A8C.42.1	snr-1	-0.663513	6.67504e-11
F41G3.6.1	F41G3.6	-0.863854	6.82076e-11
T12D8.10.1	T12D8.10	-0.928905	6.84228e-11
C32D5.5	set-4	-0.688462	6.92123e-11
C27B7.1b	spr-2	-0.770061	7.04219e-11
T05H4.11.1	T05H4.11	-0.623271	7.06839e-11
ZK856.13	tag-315	-0.743364	7.10493e-11
C07E3.5	ceh-52	4.60035	7.20148e-11
F27D4.1.1	F27D4.1	-0.505838	7.25994e-11
ZK688.9.1	ZK688.9	-0.702026	7.26215e-11
F49E8.6	F49E8.6	-0.663781	7.29651e-11
D2005.5	drh-3	-0.679472	7.36403e-11
ZK20.3.1	rad-23	-0.567374	7.64736e-11
F58F6.4	rfc-2	-0.746302	7.64736e-11
F56A11.3	efn-4	1.08778	7.68565e-11
E03A3.2	rcq-5	-0.652239	7.70693e-11
F44G4.3	F44G4.3	-1.06661	7.87348e-11
T22C1.7	jph-1	1.349	7.89061e-11
C34B2.5.1	C34B2.5	-0.916086	7.90812e-11
C03G6.5	C03G6.5	-2.47856	7.9094e-11
F44F1.6a	F44F1.6	1.46136	7.93028e-11
Y67A10A.9.1	Y67A10A.9	2.64577	7.96154e-11
F33D11.10.1	F33D11.10	-0.704574	8.13824e-11
F52A8.5.2	F52A8.5	-0.647759	8.16862e-11
C06G3.9.1	C06G3.9	-0.6806	8.22401e-11
F41G4.3a	sto-5	1.43145	8.2713e-11
T20D4.10	T20D4.10	2.0652	8.4169e-11
C32B5.11	fbxc-41	3.98743	8.58846e-11
C43H8.2	C43H8.2	-0.747451	8.60979e-11
F22B7.5a.1	dnj-10	-0.575889	8.87641e-11
C25B8.6	nhr-120	1.67834	8.91877e-11
T13F2.2.1	T13F2.2	-0.838523	8.97833e-11
C05C8.4	gei-6	-0.588971	9.03484e-11
ZK970.4.1	vha-9	-0.601534	9.18499e-11
T21H3.1a.1	T21H3.1	-1.04122	9.23074e-11
F59E12.9	F59E12.9	-0.673786	9.36621e-11
F22B5.9.1	fars-3	-0.396336	9.45242e-11
Y38F2AL.1.1	nsy-4	2.96344	9.50079e-11
K10B4.6a	cwn-1	1.3732	9.51086e-11
F09E5.17	bmy-1	-0.815542	9.55608e-11
T19C3.8	fem-2	-0.684733	9.57269e-11
B0284.1	B0284.1	2.28846	9.57304e-11
C50B8.1.1	C50B8.1	-0.557787	9.58944e-11
T07C5.3b	nhr-214	6.49958	9.59398e-11
F40F12.9a.1	F40F12.9	2.20569	9.63756e-11
K11B4.1.1	K11B4.1	-0.408805	9.76569e-11
H17B01.4a	H17B01.4	-0.500398	9.78235e-11
F56B3.8	F56B3.8	-0.489464	1.00618e-10
T05H10.3	T05H10.3	3.12403	1.00618e-10
Y75B8A.16	Y75B8A.16	-0.77887	1.01357e-10
C11E4.6.1	C11E4.6	1.26787	1.02318e-10
ZK370.5.1	pdhk-2	-0.625241	1.02709e-10
T20B12.2.1	tbp-1	-0.794646	1.03802e-10
C41C4.7a	ctns-1	-0.717562	1.05312e-10
D1046.2.1	D1046.2	-0.892601	1.0723e-10
EEED8.10a.1	EEED8.10	-0.503861	1.08085e-10
C33H5.8	C33H5.8	-0.534801	1.08507e-10
Y39B6A.12a	bed-1	-0.847482	1.106e-10
T04C12.3.1	T04C12.3	1.16501	1.12639e-10
T14A8.1	ric-3	1.52441	1.1339e-10
F57C2.1	btb-20	-0.971962	1.13892e-10
W03A3.2	polq-1	-0.831109	1.14238e-10
F26H9.4	F26H9.4	-0.854943	1.1456e-10
F02C12.4	F02C12.4	3.60333	1.15644e-10
Y32H12A.2b.1	Y32H12A.2	-0.856977	1.15712e-10
M01G5.1	M01G5.1	-0.64899	1.16286e-10
F57C12.1	nas-38	3.67812	1.18473e-10
ZC410.2.1	mppb-1	-0.580283	1.19132e-10
F49C12.7c.2	F49C12.7	-1.64421	1.19527e-10
K09A11.5	K09A11.5	2.83984	1.19527e-10
F11A1.3a	daf-12	1.27774	1.19879e-10
Y48G10A.2	Y48G10A.2	-0.742191	1.20673e-10
H27M09.2	rpb-5	-0.666548	1.21563e-10
D1007.10b.1	D1007.10	-0.688868	1.22232e-10
F57H12.7	mec-17	1.35138	1.22405e-10
C15H11.8.1	C15H11.8	-0.913538	1.23106e-10
F12A10.8	F12A10.8	-1.03405	1.23321e-10
C56G2.7	C56G2.7	-0.531835	1.23592e-10
K06H7.6	apc-2	-0.778155	1.25128e-10
C54D10.3.1	C54D10.3	-1.10675	1.25877e-10
C26E6.8.1	ula-1	-0.630917	1.28037e-10
E02H1.3.1	tag-124	-0.78513	1.28308e-10
F09D1.1	F09D1.1	-0.633966	1.2888e-10
C01H6.7a.2	tag-298	-0.809542	1.28904e-10
F01D5.9	cyp-37A1	-1.21101	1.28969e-10
F43G6.5	F43G6.5	-1.48038	1.28992e-10
T24D1.4	tag-179	-0.615724	1.33859e-10
Y62E10A.5a.1	agt-1	-0.818798	1.33905e-10
R09H10.4	ptr-14	1.38853	1.34425e-10
Y69F12A.2a.1	alh-12	-0.940325	1.35793e-10
Y48C3A.17b	efl-2	-0.656888	1.37558e-10
Y46G5A.35	Y46G5A.35	-0.826493	1.37558e-10
F47D12.9b.1	F47D12.9	-0.729093	1.37856e-10
R11E3.7a	dpf-7	-0.649342	1.38944e-10
F02A9.3.1	far-2	0.438532	1.39392e-10
Y73F8A.27.1	Y73F8A.27	-0.661762	1.40869e-10
C53C11.3	ptr-5	1.37177	1.41351e-10
W09C5.2.1	unc-59	-0.79177	1.4312e-10
C03G6.15	cyp-35A2	-1.53884	1.43122e-10
F42A10.4a.1	efk-1	-0.699497	1.43892e-10
F44E2.8	F44E2.8	-0.684255	1.44156e-10
T15B7.1	T15B7.1	-1.02931	1.4651e-10
F36D4.2	F36D4.2	-0.713161	1.47156e-10
F55B12.3b.1	sel-10	-0.645088	1.47375e-10
T02B11.4.1	T02B11.4	1.81945	1.48465e-10
Y102A5C.1	fbxa-206	-1.23564	1.48735e-10
R02D5.8	R02D5.8	-0.838822	1.50461e-10
C24A11.9	coq-1	-0.547131	1.50658e-10
Y113G7A.9b.1	dcs-1	-0.682204	1.51136e-10
C44E4.3	C44E4.3	-0.771618	1.54954e-10
Y43F4B.10.1	Y43F4B.10	-0.818834	1.5526e-10
T11G6.8.1	T11G6.8	-0.569333	1.55555e-10
ZK863.3.1	elpc-3	-0.672475	1.57683e-10
C14C10.7	ttr-43	1.86613	1.58537e-10
C07H6.6	clk-2	-0.673603	1.58952e-10
C27A12.7b.1	C27A12.7	-0.687041	1.59163e-10
K07C5.2	K07C5.2	-0.707911	1.59163e-10
C06A5.9	rnf-1	-0.853361	1.59699e-10
B0495.10a	cpna-5	1.76885	1.62008e-10
Y73B6BL.29	Y73B6BL.29	-0.828338	1.62738e-10
K07A12.7	K07A12.7	-0.665744	1.63375e-10
H27M09.3	syp-4	-0.951726	1.63828e-10
Y38A8.3	ulp-2	-0.587242	1.64401e-10
F55G11.8	F55G11.8	-1.99679	1.69346e-10
Y105E8A.17a	ekl-4	-0.744054	1.72643e-10
R10D12.12	R10D12.12	-0.961479	1.76016e-10
C34D4.12	cyn-12	-0.785483	1.7621e-10
B0035.11.1	B0035.11	-0.846986	1.7677e-10
R08D7.3.1	eif-3.D	-0.521188	1.77434e-10
Y69A2AR.18a.1	Y69A2AR.18	-0.499186	1.77576e-10
Y106G6H.7	sec-8	-0.633057	1.79061e-10
C06B3.3	cyp-35C1	-1.37436	1.7923e-10
F55A4.2	F55A4.2	1.58444	1.81176e-10
Y66D12A.10	Y66D12A.10	-0.855182	1.81278e-10
F11A10.5	F11A10.5	-0.720243	1.82262e-10
F56B3.10	gst-40	2.69106	1.8481e-10
F09G2.4	cpsf-2	-0.76338	1.85659e-10
ZK858.5	ZK858.5	-0.684612	1.86097e-10
T20G5.11	rde-4	-1.04196	1.86211e-10
W01A11.1	W01A11.1	-1.51195	1.8709e-10
C43E11.8	exoc-7	-0.610891	1.8843e-10
C32D5.3.1	C32D5.3	-0.674171	1.88473e-10
Y38E10A.15	nspe-7	4.34603	1.88473e-10
H12D21.7.2	H12D21.7	-0.765392	1.88733e-10
K11D12.2.1	pqn-51	-0.650132	1.89063e-10
K02B12.5.1	K02B12.5	-0.733882	1.89572e-10
Y6D11A.1	exos-4.2	-0.849532	1.90026e-10
D2024.6.1	cap-1	-0.319823	1.90053e-10
F01D5.2	F01D5.2	-2.8983	1.90053e-10
C27D8.4	C27D8.4	-0.822574	1.90149e-10
Y41C4A.11	Y41C4A.11	2.53093	1.91549e-10
Y56A3A.29a	ung-1	-0.681044	1.93811e-10
ZK370.7.1	ugtp-1	-0.913954	1.97384e-10
F42A9.8	F42A9.8	-0.888208	1.97732e-10
F56C11.6a	F56C11.6	2.40273	1.97732e-10
T16H12.5b.2	bath-43	-0.605103	1.97864e-10
C09E9.1	C09E9.1	-0.628952	1.9882e-10
C34C6.4	C34C6.4	-0.630206	1.9882e-10
W02F12.6	sna-1	-0.605454	1.99415e-10
F25B5.4a.2	ubq-1	-0.57336	2.06383e-10
F35C8.5	F35C8.5	-0.886501	2.06416e-10
F13G3.4.1	dylt-1	-0.626965	2.06724e-10
C45G3.3	gip-2	-0.740052	2.16599e-10
F10E9.7.1	F10E9.7	-0.952261	2.17116e-10
Y110A7A.19.1	Y110A7A.19	-0.489812	2.1839e-10
W01A8.4	nuo-6	-0.501526	2.23336e-10
Y37B11A.1	cutl-23	2.34024	2.24998e-10
C35D10.13	C35D10.13	-0.958507	2.31305e-10
C43E11.10	cdc-6	-0.749054	2.32006e-10
Y11D7A.10	Y11D7A.10	-0.620152	2.32156e-10
K08F11.3.1	cif-1	-0.37936	2.39187e-10
T03F1.2	coq-4	-0.687746	2.40724e-10
R04F11.4a	twk-13	1.66095	2.41719e-10
T09A5.12.1	ztf-17	-0.498708	2.421e-10
F39H11.5.1	pbs-7	-0.618559	2.44164e-10
R09F10.4	inx-5	1.91159	2.4757e-10
C52B9.9	mec-18	2.12136	2.47594e-10
W10D9.5.1	tomm-22	-0.572639	2.48068e-10
C30H7.2b	C30H7.2	-0.458011	2.48286e-10
Y54E10BR.2.1	Y54E10BR.2	-0.775619	2.48286e-10
W02D3.2.1	dhod-1	-0.398092	2.49376e-10
C06C3.1a	mel-11	-0.496574	2.49636e-10
C47B2.1	fbxa-140	-0.461302	2.53754e-10
Y37D8A.1	arx-5	-0.459481	2.57246e-10
Y53C10A.6b	Y53C10A.6	-0.857144	2.57763e-10
B0218.8	clec-52	-1.70328	2.68488e-10
Y56A3A.12b.1	faah-4	-0.437639	2.69439e-10
F34D10.6b.1	F34D10.6	1.55607	2.73079e-10
C39E9.13.1	rfc-3	-0.831073	2.77594e-10
DH11.5b	DH11.5	1.22697	2.78296e-10
C42D8.3	pnk-4	-0.882383	2.80453e-10
F27C1.7b	atp-3	-0.444548	2.82491e-10
F25H2.9.1	pas-5	-0.698881	2.82994e-10
C33H5.19.1	tag-321	-0.739901	2.83006e-10
Y97E10AR.4	Y97E10AR.4	-0.983453	2.83006e-10
ZC376.5.2	trm-1	-0.673929	2.84248e-10
T04A8.16	clp-2	-0.488625	2.8516e-10
M03A8.3	M03A8.3	1.61425	2.85562e-10
Y50D7A.2	Y50D7A.2	-0.632447	2.90016e-10
Y95B8A.10a	pde-6	1.18978	2.9494e-10
T19A5.1	T19A5.1	-0.682903	2.97241e-10
F55G1.5	F55G1.5	-0.919005	2.97529e-10
C28A5.3	nex-3	1.41501	2.97529e-10
Y59A8A.2	Y59A8A.2	-0.739988	2.98254e-10
Y47D3B.5b	twk-31	1.66147	3.03718e-10
T06A10.3	T06A10.3	-0.981335	3.03833e-10
ZK353.1b	cyy-1	-0.594865	3.14341e-10
F26E4.6.1	F26E4.6	-0.513678	3.14898e-10
F28B3.9	acl-11	-0.580081	3.18874e-10
F32H2.10	F32H2.10	-0.849982	3.18874e-10
F29G9.14	F29G9.14	5.09279	3.22816e-10
T05C1.1	T05C1.1	2.10142	3.26735e-10
C48B4.6	C48B4.6	-0.823932	3.27779e-10
R13A5.1c	cup-5	-0.753139	3.27779e-10
C24H11.6	immp-1	-0.770306	3.27779e-10
ZK512.1	ZK512.1	1.47039	3.31368e-10
F46C5.9	F46C5.9	-0.77181	3.366e-10
W06B4.2	W06B4.2	-0.639061	3.40827e-10
B0464.6.1	B0464.6	-0.745494	3.44046e-10
C49A9.10	C49A9.10	-1.26796	3.46109e-10
C41H7.6	C41H7.6	-0.721742	3.50242e-10
H08J11.2	H08J11.2	1.09484	3.52817e-10
C48B4.9	C48B4.9	-0.840194	3.55556e-10
Y50D4C.4	sqv-6	-0.720392	3.56423e-10
Y2H9A.1.1	mes-4	-0.794296	3.60398e-10
Y74C9A.4b	Y74C9A.4	-0.858492	3.60555e-10
ZC84.2	tax-4	2.86738	3.6098e-10
M01E5.5b	top-1	-0.76944	3.63576e-10
Y38C1AA.11.1	prdx-6	-0.51159	3.63912e-10
C02F5.4	cids-1	-0.85402	3.64815e-10
C44E4.6.1	acbp-1	-0.732635	3.76241e-10
K08F11.5.1	K08F11.5	-0.57329	3.76914e-10
D2063.3a.1	D2063.3	-0.489497	3.77422e-10
K08E7.7	cul-6	1.78797	3.80353e-10
Y49E10.3b	pph-4.2	-0.826995	3.80448e-10
F35B12.5	sas-5	-0.995897	3.80448e-10
T14B4.2	T14B4.2	-0.710563	3.80696e-10
F59A3.3	F59A3.3	-0.602698	3.8361e-10
W04D2.4	W04D2.4	-0.739635	3.8361e-10
T17A3.7	fbxb-84	-1.36954	3.84451e-10
F43D9.5	taf-11.3	-0.802893	3.85623e-10
ZK792.2.1	inx-8	-1.12437	3.91474e-10
C05D11.3	tag-170	-0.705597	3.95526e-10
C02F12.7	tag-278	1.69202	3.95526e-10
C25B8.5	C25B8.5	3.37181	3.97391e-10
T07G12.6a.1	zim-1	-0.917099	3.98137e-10
F54C8.6d	F54C8.6	2.12995	4.11106e-10
W01G7.4	W01G7.4	-0.802601	4.11967e-10
C29E4.12	C29E4.12	-0.67364	4.12483e-10
F57B10.3a	F57B10.3	-0.600994	4.20147e-10
F54C8.5	rheb-1	-0.653736	4.21124e-10
Y87G2A.10a.1	vps-28	-0.527086	4.2319e-10
F52F12.9	F52F12.9	-0.66119	4.2761e-10
R10E11.3a.1	usp-46	-0.801332	4.29725e-10
R02D3.7	R02D3.7	-0.997419	4.31396e-10
R166.2.1	R166.2	-0.530835	4.34531e-10
ZK858.7	ZK858.7	-0.86787	4.35872e-10
F13E6.4	F13E6.4	0.687127	4.37388e-10
F32E10.6.1	F32E10.6	-0.55455	4.37941e-10
Y57G11C.9c.2	Y57G11C.9	-0.623669	4.38602e-10
F29F11.3	tut-2	-0.858143	4.39566e-10
T12G3.1.1	T12G3.1	1.602	4.41274e-10
T20D3.8	T20D3.8	-0.923482	4.41982e-10
F14D12.4a	mec-2	2.03243	4.45366e-10
F01F1.5.1	dpf-4	-0.472509	4.45534e-10
Y54G11A.10a	lin-7	-0.672314	4.45774e-10
T03D8.3	sbt-1	1.17724	4.46919e-10
C33D9.5	C33D9.5	2.00639	4.50462e-10
R10F2.1	cdh-1	2.63457	4.51381e-10
B0284.2	B0284.2	2.9815	4.54366e-10
F39H2.3.1	F39H2.3	-0.692719	4.54366e-10
T05E11.5	imp-2	-0.473823	4.54366e-10
M03F8.6	M03F8.6	2.1052	4.54366e-10
T05H4.10.1	T05H4.10	-0.676177	4.56272e-10
D2089.1b.1	rsp-7	-0.734445	4.56287e-10
F52F12.3.1	mom-4	-0.715399	4.58321e-10
F18A1.5	rpa-1	-0.753654	4.58711e-10
Y108G3AL.2	Y108G3AL.2	-0.763194	4.62227e-10
F52G2.1b	dcap-2	-0.726046	4.64875e-10
F37F2.2.1	F37F2.2	-0.711055	4.6605e-10
F26D11.10	inx-4	1.69712	4.68271e-10
C05C8.6	C05C8.6	-0.828955	4.68945e-10
DY3.7.1	sup-17	-0.561433	4.70296e-10
Y48G1A.1	Y48G1A.1	-0.751006	4.70296e-10
Y50D7A.3b	Y50D7A.3	-0.556672	4.75644e-10
F31C3.4	F31C3.4	-0.784828	4.81661e-10
F46F11.8	F46F11.8	-0.92797	4.84901e-10
Y43C5A.2.1	Y43C5A.2	-0.944599	4.87053e-10
R53.5	R53.5	-0.65213	4.8792e-10
Y113G7A.8.1	fre-1	-0.762654	4.95384e-10
F13B12.1.1	F13B12.1	-0.796916	4.9541e-10
F56A12.2	F56A12.2	2.4776	4.95536e-10
F12F6.7.1	F12F6.7	-0.895092	5.01242e-10
C04G2.11	C04G2.11	-0.565085	5.0222e-10
B0491.4	lgc-20	1.97354	5.039e-10
Y54G11A.8b	ddl-3	-0.571088	5.04595e-10
H06H21.6.1	ubxn-6	-0.69238	5.04656e-10
H34C03.1.1	spd-3	-0.795906	5.06551e-10
Y55F3AM.4	atg-3	-0.515099	5.09075e-10
D1054.2.1	pas-2	-0.64697	5.26126e-10
C27F2.4	C27F2.4	-0.662836	5.2762e-10
Y45F10A.6b	tbc-9	-0.613417	5.30348e-10
C25H3.9b	C25H3.9	-0.514574	5.30737e-10
C09E7.8a	C09E7.8	-0.69851	5.30976e-10
C35D10.12	C35D10.12	1.97177	5.31652e-10
C01F1.6	C01F1.6	-0.901781	5.31924e-10
Y102A11A.8	Y102A11A.8	1.06525	5.31924e-10
T23B12.6	T23B12.6	-0.894861	5.37974e-10
C25A11.2.1	C25A11.2	-0.805428	5.4454e-10
T08B6.5	T08B6.5	-1.6798	5.50178e-10
F56A3.1	fncm-1	-0.907523	5.50753e-10
Y76A2A.2b.2	cua-1	-0.483458	5.53046e-10
C47G2.4	C47G2.4	-0.710161	5.54056e-10
Y67H2A.4b	Y67H2A.4	-0.49387	5.55561e-10
F09E8.2b	F09E8.2	-0.658796	5.57036e-10
C06G1.4.1	ain-1	0.731197	5.58441e-10
R13.3	R13.3	-1.30699	5.60564e-10
ZC328.4	san-1	-0.877077	5.6117e-10
F29D11.2	capg-1	-0.523328	5.62387e-10
Y73B6BL.18a.1	smg-3	-0.513251	5.65743e-10
F26H11.6	F26H11.6	-0.913335	5.66531e-10
F57C2.5.1	F57C2.5	-0.47181	5.67515e-10
F31D4.9	F31D4.9	-0.537636	5.71631e-10
C32D5.10	C32D5.10	-0.686994	5.72305e-10
C09H10.6	nasp-1	-0.935599	5.73828e-10
T24H10.1	T24H10.1	-0.784119	5.73828e-10
Y48G8AL.14	aps-3	-0.732877	5.7541e-10
K02B2.4	inx-7	-0.652997	5.79385e-10
F40G9.11	mxl-2	-0.902098	5.82797e-10
F47G6.2	acs-16	1.57019	5.86034e-10
R12E2.3.1	rpn-8	-0.693693	6.00976e-10
Y66D12A.16b	Y66D12A.16	-0.56548	6.00976e-10
Y75B8A.18a	Y75B8A.18	-1.20135	6.01396e-10
Y37D8A.11a	Y37D8A.11	-0.845255	6.02885e-10
R74.8b	R74.8	-0.848223	6.07598e-10
R03G5.1c.3	eef-1A.2	1.22776	6.10067e-10
F28D1.11	dpm-3	-0.688428	6.12835e-10
ZK1010.2	ZK1010.2	-0.702211	6.16406e-10
K11G12.6b	K11G12.6	-0.628837	6.17054e-10
F15D3.6.1	F15D3.6	-0.571252	6.24628e-10
ZC116.3	ZC116.3	0.886781	6.25253e-10
W03G9.8	W03G9.8	-0.922465	6.2758e-10
H12I13.4	fbf-1	-0.833085	6.37324e-10
H20J04.8.1	sap-1	-0.571038	6.51719e-10
C26B9.5	C26B9.5	-0.822883	6.54892e-10
ZK1248.19	ZK1248.19	-1.18861	6.54892e-10
M106.4c.1	M106.4	-0.481845	6.56274e-10
Y106G6H.5.1	Y106G6H.5	-0.468506	6.61573e-10
W04B5.4	W04B5.4	-0.51831	6.69781e-10
F53B6.2b	F53B6.2	1.32545	6.70689e-10
Y39G10AR.3	nekl-1	1.48749	6.79531e-10
F37D6.2c.1	F37D6.2	-0.800418	6.81886e-10
R01H10.6	bbs-5	1.70584	6.99288e-10
K02F2.4	ulp-5	-0.737809	7.0241e-10
C34D4.10	C34D4.10	-0.9491	7.05872e-10
ZK856.1	cul-5	-0.443663	7.05872e-10
F55F8.5.1	tag-345	-0.752261	7.07473e-10
T05C3.5.1	dnj-19	-0.354036	7.23679e-10
C53D5.4	ztf-3	-0.603733	7.25279e-10
C04F12.5	C04F12.5	-0.844404	7.37182e-10
F38H4.10	F38H4.10	-0.977487	7.4044e-10
ZK353.8.1	ubxn-4	-0.750627	7.43741e-10
W02H5.2	W02H5.2	-0.889221	7.51493e-10
Y49E10.16	Y49E10.16	-0.658171	7.54374e-10
R09F10.1	R09F10.1	-0.838539	7.77029e-10
H21P03.2.1	H21P03.2	-0.965191	7.85648e-10
T19A6.3a.1	T19A6.3	-0.502844	7.8579e-10
C16A3.2	C16A3.2	-0.826855	7.90285e-10
Y24F12A.1	Y24F12A.1	-0.774482	7.91305e-10
T24H10.4	T24H10.4	-0.687036	7.93455e-10
C08F8.9	C08F8.9	-0.656252	7.93976e-10
C02F5.3.1	C02F5.3	-0.396947	7.95862e-10
ZK858.4	mel-26	-0.77366	8.10414e-10
C05C8.5.1	C05C8.5	-0.815586	8.10921e-10
C33C12.9	C33C12.9	-0.860872	8.10921e-10
Y37E3.1	Y37E3.1	-0.716804	8.13241e-10
R13F6.10	cra-1	-0.462847	8.2708e-10
H23L24.5	pme-4	3.49858	8.40223e-10
F56D1.7	daz-1	-0.735398	8.41333e-10
C01G8.2	cln-3.2	-0.734816	8.42499e-10
Y71H2B.2.1	Y71H2B.2	-0.872396	8.60387e-10
T03G11.3	T03G11.3	3.52733	8.66086e-10
F43G9.13.1	F43G9.13	-0.772337	8.66807e-10
ZK863.4.1	ZK863.4	-0.885488	8.69423e-10
F48E3.1a.2	gly-12	1.44774	8.74202e-10
F10B5.6.1	emb-27	-0.782253	8.79627e-10
T07F12.2	T07F12.2	-0.693093	8.79627e-10
F23C8.4	ubxn-1	-0.710158	8.79627e-10
W06B11.1	W06B11.1	2.10557	8.79627e-10
ZK1098.4	ZK1098.4	-0.637152	8.872e-10
Y110A7A.13	chp-1	-0.481287	8.9138e-10
F54C9.10.1	arl-1	-0.559401	8.93188e-10
C56E6.3b	toe-2	-0.828611	8.93188e-10
F38A5.1a	F38A5.1	-0.611602	8.97399e-10
W06H3.2a.1	pus-1	-0.711857	9.12369e-10
F57B9.1	F57B9.1	-0.533218	9.17578e-10
Y49F6B.9a.1	Y49F6B.9	-0.934499	9.23193e-10
H24K24.3a.1	H24K24.3	-0.457092	9.25273e-10
D1069.3b	D1069.3	-0.608241	9.28124e-10
C32F10.2	lin-35	-0.676143	9.44452e-10
C28C12.9c	acdh-13	-0.507052	9.51158e-10
M142.8.1	M142.8	-0.666731	9.58316e-10
R06B9.6	mig-14	-0.718261	9.60235e-10
F57A10.4	F57A10.4	-0.83899	9.61019e-10
R05C11.3.1	mca-2	1.13118	9.63789e-10
F21D5.5.1	F21D5.5	-0.59883	9.65023e-10
C47D12.8	C47D12.8	-0.777556	9.67742e-10
R03D7.4	R03D7.4	-0.701233	9.83925e-10
R09E12.3	sti-1	-0.395373	9.83925e-10
F25G6.8.2	F25G6.8	-0.804118	9.8765e-10
F10E9.1	F10E9.1	3.37275	9.95644e-10
K04H4.7	flp-25	1.57584	9.95668e-10
K04C2.3a.2	K04C2.3	-0.860064	1.0086e-09
Y51A2D.5	hmit-1.2	1.27996	1.01045e-09
F59E12.5a	npl-4.2	-0.735486	1.02053e-09
F52C6.10	bath-7	-0.861738	1.02452e-09
C30C11.2.1	rpn-3	-0.532105	1.02499e-09
F33H12.5	sri-36	3.79849	1.0384e-09
F11A10.2	repo-1	-0.626649	1.04907e-09
F16D3.2.1	rsd-6	-0.563864	1.04915e-09
Y47H9C.7.1	Y47H9C.7	-0.563705	1.05536e-09
C44H4.8	C44H4.8	2.86534	1.05686e-09
Y45G5AM.8	coh-4	-0.973935	1.05686e-09
F20D1.5	F20D1.5	2.36619	1.05686e-09
Y57G11C.17a	hhat-2	2.24313	1.06385e-09
F29G9.5.1	rpt-2	-0.696279	1.07795e-09
F58G11.5.1	tag-65	-0.777873	1.07802e-09
C42C1.15.1	erl-1	-0.825604	1.08007e-09
F35C5.6.1	clec-63	-0.926635	1.09151e-09
H01G02.3c	H01G02.3	1.73692	1.09175e-09
F58A4.8.1	tbg-1	-0.669424	1.10123e-09
F17A9.2	F17A9.2	-0.676021	1.11947e-09
M01A10.3.1	ostd-1	-0.576906	1.11947e-09
Y6G8.2a	Y6G8.2	-1.80888	1.12102e-09
M04B2.2	M04B2.2	-0.845651	1.12365e-09
C28H8.1	C28H8.1	-0.900043	1.12715e-09
ZK652.1.1	snr-5	-0.676594	1.14822e-09
C25E10.10	C25E10.10	1.14906	1.15389e-09
ZC376.6	ZC376.6	-0.67007	1.15465e-09
B0205.9	B0205.9	-0.72414	1.15741e-09
Y39A1B.3	dpy-28	-0.606528	1.15994e-09
C01G5.6	C01G5.6	-0.693961	1.16682e-09
ZK287.6	ztf-9	-0.86372	1.17713e-09
C49H3.9	C49H3.9	-0.675817	1.19444e-09
Y66H1A.3	tag-313	-0.603872	1.21862e-09
Y54G11A.11.1	Y54G11A.11	-0.422649	1.225e-09
C06A6.3	mvb-12	-0.726835	1.23109e-09
F53F4.16.1	F53F4.16	-0.56067	1.25035e-09
C08F8.2a	C08F8.2	-0.537097	1.26715e-09
C10C5.6a.1	daf-15	-0.589885	1.30674e-09
F33A8.9	col-83	-0.666712	1.30705e-09
C32F10.8b.2	C32F10.8	-0.548022	1.30816e-09
C35D10.10.1	C35D10.10	-0.985682	1.31351e-09
F27C1.2b.1	F27C1.2	-0.52281	1.31975e-09
T20H4.4.1	adr-2	-0.736997	1.3198e-09
C52E4.3.1	snr-4	-0.628211	1.34544e-09
ZK328.2	eftu-2	-0.489428	1.35814e-09
R11D1.3	R11D1.3	-1.97067	1.37779e-09
C37A2.5b	pqn-21	-0.46699	1.38511e-09
C25A1.9a	rsa-1	-0.971925	1.38511e-09
C14C10.3a.1	ril-2	-0.602115	1.41975e-09
ZK973.9	ZK973.9	-0.668743	1.41975e-09
K09E4.4.1	K09E4.4	1.60844	1.42541e-09
ZK632.7	ZK632.7	-0.546239	1.42991e-09
F41C6.1.1	unc-6	1.35378	1.43445e-09
D1046.1a	cfim-2	-0.689957	1.44623e-09
C53A5.3.1	hda-1	-0.605444	1.451e-09
F56A8.5	F56A8.5	-0.693339	1.46202e-09
T14G10.6	tsp-12	-0.647552	1.46202e-09
F47D12.1d	gar-2	1.30802	1.46775e-09
Y39A3CL.7a.1	Y39A3CL.7	-0.593607	1.46916e-09
Y50D4A.1a	Y50D4A.1	-0.785756	1.47851e-09
H32C10.2	lin-33	1.80491	1.48328e-09
C14C10.5	C14C10.5	-0.582781	1.50276e-09
Y71G12B.14	lsm-6	-0.847153	1.52619e-09
Y38C1AA.3a	pnc-1	-0.77267	1.52619e-09
F35E12.6.2	F35E12.6	-1.38977	1.56861e-09
F32D1.9.1	fipp-1	-0.735813	1.57011e-09
EEED8.16.1	EEED8.16	-0.782749	1.59964e-09
B0024.9	trx-2	-0.489784	1.60756e-09
ZK1248.13	ZK1248.13	-0.711438	1.62938e-09
C02C6.2a	olrn-1	1.69463	1.63596e-09
C34C12.3	pph-6	-0.541939	1.63596e-09
F53A2.8a	mtm-6	-0.595907	1.65057e-09
ZC13.2	ZC13.2	2.51165	1.65545e-09
C13A10.2.1	C13A10.2	1.96871	1.65833e-09
R107.7.2	gst-1	-0.639373	1.69533e-09
F49E10.5	ctbp-1	2.38803	1.713e-09
Y38C1AA.1c.1	Y38C1AA.1	-0.615487	1.72317e-09
C27A12.3	tag-146	-0.930917	1.72901e-09
F57B9.7a	flap-1	-0.822019	1.76526e-09
H28O16.2	H28O16.2	-0.812297	1.76544e-09
Y39H10A.7a.2	chk-1	-0.692743	1.78148e-09
K05C4.6.2	hmp-2	-0.623549	1.80329e-09
Y53C10A.14	Y53C10A.14	-0.942934	1.81486e-09
ZK1307.5	sqv-8	-0.845943	1.81516e-09
C29H12.6.1	C29H12.6	1.63814	1.82465e-09
ZK512.6	eat-4	2.28404	1.83068e-09
T08A11.2	T08A11.2	-0.51401	1.83332e-09
D2030.8.1	D2030.8	-0.889446	1.8381e-09
K07H8.1	K07H8.1	-0.771947	1.86148e-09
W02B12.10	W02B12.10	-0.723488	1.86148e-09
F58G11.1a.1	letm-1	-0.548561	1.8623e-09
K11C4.3a	unc-70	0.821294	1.88082e-09
F20A1.9	F20A1.9	-0.821866	1.88674e-09
Y53G8AR.5	Y53G8AR.5	-0.727722	1.89253e-09
F02D8.3	xbx-1	2.71046	1.90139e-09
T10F2.3	ulp-1	-0.822573	1.91137e-09
Y54E10A.6	Y54E10A.6	-0.733009	1.91137e-09
ZK1055.7.1	ZK1055.7	1.43325	1.91697e-09
F44G4.4b	tdp-1	-0.818572	1.95104e-09
R06C1.2	fdps-1	-0.410458	1.95129e-09
W02B12.15a.3	W02B12.15	-0.553965	1.9731e-09
Y106G6D.6	Y106G6D.6	-0.585127	1.9821e-09
Y71H2AM.23.1	tufm-1	-0.547372	2.00112e-09
F35H8.3	zfp-2	-0.907884	2.02644e-09
D2013.2.1	wdfy-2	-0.710457	2.02935e-09
[truncated: 27,617 more rows]

## Sheet: alg-2(ok304) vs WT day 5 adult
ensembl ID	common name	log2FoldChange	padj
T07D3.7a	alg-2	-3.88989	4.03624e-101
Y48G8AL.11	haf-6	-1.92937	5.92668e-61
F59C6.15	F59C6.15	5.61202	3.88622e-55
Y102A5C.6	Y102A5C.6	-8.40354	2.46598e-52
C09B8.6c.1	hsp-25	-3.47716	6.49177e-42
C03E10.4.1	gly-20	1.37872	1.5736e-24
Y102A5C.5	Y102A5C.5	-8.86315	8.85727e-23
C03E10.5	clec-223	4.67191	2.57412e-22
T05A12.4a	T05A12.4	-1.19697	1.63868e-19
Y102A5C.36b.1	Y102A5C.36	-7.19601	1.16833e-12
T27E4.4	fip-2	-1.49529	1.42242e-12
K02F3.1	tag-51	0.634615	7.34912e-10
Y47A7.1	Y47A7.1	0.516193	1.53924e-09
F13D12.6.1	F13D12.6	1.05962	1.61418e-08
K10B3.5	K10B3.5	0.759086	2.00693e-08
Y73B6BL.18a.1	smg-3	0.487562	2.40164e-07
B0511.11	B0511.11	-2.74972	3.14293e-07
C30F12.2.1	C30F12.2	-0.529494	3.71859e-07
F41C3.5.1	F41C3.5	0.466375	1.73245e-06
C08F1.10	C08F1.10	-1.41392	1.15417e-05
F57F4.4.1	F57F4.4	-1.48033	3.13788e-05
C54D10.3.1	C54D10.3	-0.87203	4.44423e-05
F54G8.4	nhl-1	0.826346	4.44423e-05
W04A8.6a	W04A8.6	-0.606608	4.44423e-05
W05G11.6c	W05G11.6	0.851278	4.44423e-05
C33D9.13	C33D9.13	-1.61896	0.000104218
LLC1.2a	LLC1.2	0.479467	0.000116508
F46G11.3	tag-257	-0.875554	0.000117296
R12B2.2	R12B2.2	-0.724639	0.000148103
M02D8.4b.1	asns-2	0.657241	0.000180018
B0285.3	B0285.3	-1.06297	0.000189204
ZK131.10	his-16	0.764807	0.000189204
T19B10.1	cyp-29A2	0.577106	0.000441225
Y37H2A.4	fbxa-107	0.58357	0.000499683
C54C8.9	nlp-39	-1.06524	0.000516721
C05C10.4.1	pho-11	0.642661	0.000981938
T02B5.1	cest-1	1.84848	0.00100431
F47D12.5	F47D12.5	-0.878776	0.0010502
C03G6.5	C03G6.5	1.30789	0.00128353
Y6E2A.4	Y6E2A.4	0.941633	0.00128353
Y54G2A.6	clec-85	1.36294	0.00141367
Y32F6A.5b	Y32F6A.5	0.460665	0.00150545
Y82E9BR.17b.1	Y82E9BR.17	-0.972953	0.00154634
Y49E10.16	Y49E10.16	0.438751	0.00155146
F56A12.1	unc-39	-1.81012	0.00223407
C54C8.12	C54C8.12	-1.11427	0.00234296
K01D12.12	cdr-6	0.509071	0.0026893
C49A1.4a	eya-1	-0.892096	0.00272388
B0511.4	tag-344	-2.31244	0.00272388
ZK792.8	atg-4.2	-0.753046	0.00303832
Y7A9A.1	Y7A9A.1	0.526917	0.00338517
D1014.4	D1014.4	-0.975365	0.00361413
K11H12.1	K11H12.1	-0.677149	0.00451941
C25D7.3	sdc-3	-1.01567	0.00495778
F35F10.5	F35F10.5	0.916769	0.00519663
T05G5.1	T05G5.1	-1.11196	0.00519663
F56E3.3b	klp-4	0.356442	0.00554999
T19B10.3	T19B10.3	0.388897	0.00554999
F28D1.2	F28D1.2	-0.803434	0.0056666
Y46G5A.7	Y46G5A.7	-1.10867	0.00668181
Y105C5B.28a	gln-3	0.645209	0.00685489
F08G12.1.1	F08G12.1	-0.680377	0.00699497
Y53F4B.32	gst-29	0.837094	0.00757761
Y54F10AM.4b.1	ceh-44	-0.290215	0.00782917
F13C5.2.1	F13C5.2	-0.675708	0.00821741
F28B4.3.2	F28B4.3	0.689119	0.00821741
H13N06.3a	gob-1	0.345767	0.00821741
T04B8.3	arrd-1	-1.01274	0.00824658
F44E2.3	F44E2.3	-0.859676	0.0083502
R08F11.1	R08F11.1	0.688825	0.0083502
Y37D8A.2	Y37D8A.2	0.461794	0.0083502
K07A1.10	K07A1.10	-0.546815	0.00865145
ZK673.3	ZK673.3	-0.686482	0.0086632
Y49E10.2	glrx-5	-0.57607	0.00883021
F40F4.3.1	lbp-1	-0.545783	0.00883021
W04C9.2.1	W04C9.2	-0.297444	0.00883021
T04B2.3a	T04B2.3	1.404	0.00885202
C10C6.7a	C10C6.7	-1.31366	0.00917078
ZK112.1	pcp-1	0.940333	0.00991133
F10D2.11	ugt-41	0.507665	0.0109884
ZK455.4.1	asm-2	1.06136	0.0113685
C05D11.13	C05D11.13	-0.963157	0.0119217
Y65B4A.3	vps-20	-0.708974	0.0119217
F45H10.1.1	alh-7	0.320413	0.0120318
Y55B1BR.3	Y55B1BR.3	-0.848809	0.0123923
B0511.3	fbxa-125	-1.879	0.01244
ZK686.4	ZK686.4	-1.23131	0.01244
W02D3.12	W02D3.12	-0.6753	0.0134435
F53A3.7.1	F53A3.7	-0.877714	0.0139587
Y41D4B.17	Y41D4B.17	1.12188	0.0142067
F08F8.3b	kap-1	-0.656158	0.0147096
C37A2.5b	pqn-21	-0.284517	0.0147096
H22K11.1	asp-3	0.522633	0.0151117
T02C12.1	hum-5	0.315727	0.0153812
K12H4.5	K12H4.5	-0.508852	0.0154676
R07E5.1	R07E5.1	-0.952321	0.0154676
B0395.3.1	B0395.3	0.372403	0.0157391
C26B9.5	C26B9.5	0.470766	0.0157391
C34C6.7a	C34C6.7	-0.872795	0.0157391
F26F4.9a	F26F4.9	-1.18998	0.0157391
F35G12.7	F35G12.7	-0.71901	0.0177176
F22D6.5	prpf-4	-1.18587	0.0177176
Y6B3B.4	Y6B3B.4	0.364863	0.0177176
T21B4.17	T21B4.17	-0.851714	0.0179116
B0035.15	B0035.15	-0.699166	0.0189569
F20C5.6	F20C5.6	-1.01511	0.0191546
F22B7.9	F22B7.9	1.10409	0.0191546
Y55B1BL.1	Y55B1BL.1	0.873726	0.0191546
ZK1098.1	ZK1098.1	-1.2255	0.0191546
F47G6.2	acs-16	0.942285	0.0192865
F56C9.7.1	F56C9.7	0.364385	0.0202169
Y71H2AM.17	Y71H2AM.17	-0.462711	0.0202169
M01E5.5b	top-1	-0.431088	0.0209446
C18D11.6	C18D11.6	-1.36001	0.0210192
ZK1193.2	ZK1193.2	0.601123	0.021435
F41H10.4.1	F41H10.4	-0.419367	0.0219311
K11D2.2.1	asah-1	0.814225	0.0219458
F08B6.3	F08B6.3	-0.616452	0.0219458
C05E4.3	srp-1	0.634217	0.0219458
F08A10.1a	kcnl-2	0.780551	0.0230035
C35D10.14	clec-5	-0.724539	0.023131
Y80D3A.10	nlp-42	1.15708	0.023131
C14A4.10.1	taf-13	-0.637864	0.023131
B0041.7	xnp-1	-1.05411	0.023131
ZC262.2a	ZC262.2	-0.971028	0.023131
H20J04.9	H20J04.9	-0.411333	0.0238338
F44F1.5	F44F1.5	-0.750155	0.0238389
M03C11.8	M03C11.8	-0.347797	0.0255307
F28C1.1	F28C1.1	-0.900282	0.0257247
F19B10.1	F19B10.1	-0.469917	0.0261291
F56A6.4	F56A6.4	-0.764697	0.0261291
C06E1.1	C06E1.1	-0.679704	0.0264067
EEED8.15	EEED8.15	-0.409246	0.0264067
F54A3.5.1	F54A3.5	-0.333453	0.0264067
C48E7.3	lpd-2	-0.828026	0.0264067
Y62E10A.8	mau-8	-0.822197	0.0264067
T20F10.2a	T20F10.2	-0.406631	0.0264067
ZK6.8	ZK6.8	1.23134	0.0264067
C05D10.2b.2	C05D10.2	-1.00224	0.0266171
T19B4.4	dnj-21	-0.640507	0.0266171
Y40B1B.7	Y40B1B.7	-1.47125	0.0266171
D1037.1	D1037.1	-0.665735	0.0272427
T24H10.6.1	dyrb-1	-0.407676	0.0276652
ZK1193.4	ZK1193.4	0.696466	0.0280581
B0272.1	tbb-4	-1.13098	0.0309859
R13A5.8.1	rpl-9	0.256765	0.031625
C14B1.8	C14B1.8	-0.946417	0.0317138
F19C7.1	F19C7.1	0.433128	0.0317138
F54C4.1	F54C4.1	-0.320269	0.0317138
C01B10.5a	hil-7	-1.66118	0.0317138
Y51A2D.5	hmit-1.2	0.716433	0.0317138
ZK1251.2	ins-7	-1.06228	0.0317138
F40G9.1	sec-20	-0.518185	0.0317138
R09A8.3.1	tag-147	0.351053	0.0317138
T05H10.2.1	apn-1	-1.15772	0.0318902
K07A12.1.1	K07A12.1	-0.636445	0.0324658
C14B9.10.1	C14B9.10	-0.300967	0.0326585
Y71H2AM.6a	Y71H2AM.6	-0.368938	0.0341677
F54E7.2.1	rps-12	0.226407	0.0348727
Y40B1B.3	fbxb-66	-1.02183	0.0355875
ZK1236.2	cec-1	-1.03168	0.0367873
F49C12.7c.2	F49C12.7	0.818197	0.0367973
Y55B1AL.2	Y55B1AL.2	-0.804581	0.0376311
Y106G6D.1	Y106G6D.1	-0.762444	0.0384118
K07F5.14.1	K07F5.14	-1.05077	0.0388048
C16C2.4.1	C16C2.4	-1.00535	0.0389684
F13D2.1	F13D2.1	0.471909	0.0389684
R07B1.4	gst-36	0.495355	0.0389684
F43E2.7a.1	F43E2.7	0.19493	0.0397805
F42H10.2	F42H10.2	-0.803552	0.0399853
K06H7.9.1	idi-1	-0.826023	0.0399853
W05E10.3.1	ceh-32	-0.620531	0.0401339
K02A6.3b.2	K02A6.3	0.40592	0.0401339
Y24D9A.4a	rpl-7A	0.30102	0.0401339
T23G7.3.1	T23G7.3	-1.33062	0.0401339
K08D10.2	dnj-15	-0.834907	0.040395
T20G5.9	T20G5.9	-0.479375	0.0411296
F26H11.1	kbp-3	-1.13682	0.041484
K08H10.1.1	lea-1	0.54272	0.041484
C06G3.8	C06G3.8	-0.611566	0.0418269
C33B4.4	C33B4.4	-0.647043	0.0418269
E02D9.1b.2	E02D9.1	-0.163799	0.0418269
F56F10.1.1	F56F10.1	0.449525	0.0418269
Y71H2B.6	mdt-19	-0.751885	0.0418269
T19B10.4b.1	pqn-70	-1.27129	0.0418269
T23G11.4	T23G11.4	-1.09471	0.0418269
W02B12.4	W02B12.4	0.430834	0.0418269
W04D2.6a.1	W04D2.6	-0.6908	0.0418269
Y46G5A.35	Y46G5A.35	-0.411869	0.0418269
W05H9.1.1	W05H9.1	-0.574515	0.0422434
C16C8.13.1	C16C8.13	-0.992144	0.0426358
Y105E8A.16.2	rps-20	0.198097	0.0426486
F56C11.3	F56C11.3	-1.23746	0.0436891
R05F9.12	aagr-2	0.432724	0.0437092
C49H3.11.1	rps-2	0.282502	0.0437092
F18C12.3	F18C12.3	-1.01507	0.0446026
F58B3.4	F58B3.4	-1.12196	0.0450643
C04G6.6	C04G6.6	0.98872	0.0457314
F22A3.6a	ilys-5	0.559516	0.0458347
Y49F6B.4	smu-2	-0.635346	0.0458347
T08A9.8	spp-4	0.595324	0.0458347
F11E6.1a	F11E6.1	0.420272	0.0462994
F54C9.9	F54C9.9	-1.30886	0.0462994
K02F3.10	moma-1	-0.414578	0.0462994
ZK1193.3	ZK1193.3	0.675701	0.0462994
C37A2.8a	C37A2.8	-1.17334	0.0468934
F20D6.11.1	F20D6.11	0.398592	0.0468934
M04B2.3	gfl-1	-0.930862	0.0468934
F15D4.2.1	F15D4.2	-0.585	0.0472047
H06I04.3c.1	H06I04.3	-0.706678	0.0472047
VC5.5	nhr-135	0.631245	0.0474782
F19B6.2b	ufd-1	-0.239136	0.0474782
C28C12.7a.1	spp-10	0.233752	0.0493904
F25H2.9.1	pas-5	-0.347477	0.0498568
W05B10.2.1	ccch-3	-1.18264	0.0515104
M01F1.4a	M01F1.4	0.291319	0.0530012
R12H7.2	asp-4	0.413304	0.0531099
F45E4.8.1	nlp-20	0.664615	0.0537874
T27F7.1.2	T27F7.1	-0.583356	0.0537874
Y46G5A.15	Y46G5A.15	0.516937	0.0537874
C03E10.6	clec-222	2.1528	0.0542471
F53B1.8	F53B1.8	0.443175	0.0542471
F40E10.1	hch-1	-1.20005	0.0542471
Y46G5A.5	pisy-1	0.313957	0.0542471
Y17G9B.8	Y17G9B.8	-0.32976	0.0542471
Y42G9A.3b	Y42G9A.3	0.462583	0.0542471
Y54G11A.2	Y54G11A.2	-0.256728	0.0542471
ZK1098.11	ZK1098.11	-0.496105	0.0542471
B0379.1a	B0379.1	0.750631	0.0544462
H06H21.3.1	eif-1.A	-0.143341	0.0544462
Y71G12B.10	Y71G12B.10	-0.515537	0.0544462
C01F1.1	C01F1.1	-0.823833	0.0548866
F23F12.9a	F23F12.9	-1.20445	0.0548866
F26A3.7	F26A3.7	-0.855816	0.0548866
F49B2.5	src-2	0.631954	0.0548866
ZK20.4a.1	ZK20.4	-0.508709	0.0548866
F44A2.5a	F44A2.5	0.447279	0.0550694
K04G7.10.1	rnp-7	-0.354958	0.0556005
T07D4.5	T07D4.5	-0.82849	0.0566629
Y53F4B.3.1	Y53F4B.3	-0.632977	0.0566629
C06G8.1	C06G8.1	1.1306	0.0569195
F23F1.5.1	F23F1.5	-0.58693	0.0569195
F37H8.2	F37H8.2	0.676704	0.0569195
F52B11.1c.2	F52B11.1	-0.329349	0.0569195
F53A9.8	F53A9.8	-0.648148	0.0569195
F55C10.1	cnb-1	0.359458	0.0571618
C14B1.12	C14B1.12	-0.610076	0.0578133
Y43F4B.10.1	Y43F4B.10	-0.389017	0.0591754
B0513.2a.1	B0513.2	-0.828244	0.0602387
ZK1320.13	ZK1320.13	-1.02785	0.0602387
F32E10.2	F32E10.2	-0.699193	0.0614017
C28A5.4	ceh-43	-0.83684	0.0623866
T21H3.1a.1	T21H3.1	0.486211	0.0623866
W02G9.4	W02G9.4	0.561708	0.0623866
K04G2.11.1	K04G2.11	-0.62066	0.0625979
C28G1.4	C28G1.4	-0.557587	0.0626932
T09A5.6.1	mdt-10	-0.977964	0.0628788
T28F4.4	T28F4.4	0.799274	0.0628788
F53E10.6.1	F53E10.6	-0.511901	0.0637775
R57.1b.1	R57.1	0.289527	0.0637775
T05G5.9a	T05G5.9	-0.817252	0.0638198
T20G5.10	T20G5.10	-1.09591	0.0642365
ZK546.14a.1	ZK546.14	-1.37216	0.0651197
D1069.4	D1069.4	0.721957	0.0652543
T22C8.3	T22C8.3	-1.32506	0.0660318
R11A5.3	R11A5.3	-0.828863	0.0664688
C26E6.12	C26E6.12	-0.338416	0.0666577
T22B7.4	T22B7.4	-0.965749	0.0694201
ZC410.5a	ZC410.5	0.462978	0.0696654
ZK742.2	ZK742.2	-0.569968	0.0698221
T12A7.5	lpr-2	0.705594	0.0698818
Y53H1A.5	nfya-2	-0.72214	0.0698818
F46B6.3b	smg-4	-0.403571	0.0700433
R11A8.2	R11A8.2	-1.10096	0.0710281
F35G2.2.1	F35G2.2	0.24561	0.0714305
C29F7.2	C29F7.2	-0.731238	0.0719481
F45G2.8.1	F45G2.8	-0.575921	0.0719481
PDB1.1b.1	PDB1.1	0.480504	0.0719481
C48E7.11	C48E7.11	-0.892286	0.0725013
F42D1.3	sprr-2	0.693417	0.0725013
Y48C3A.16	Y48C3A.16	-0.299772	0.0725013
Y39G10AR.15	Y39G10AR.15	-0.986377	0.0726594
C17C3.3	C17C3.3	0.803023	0.0733852
F10E9.11	F10E9.11	-1.33544	0.0733852
F10E9.5	F10E9.5	-0.860914	0.0733852
C02A12.1	gst-33	1.70455	0.0733852
H22K11.2	H22K11.2	0.434849	0.0733852
F19H8.1	tps-2	0.428913	0.0733852
Y18H1A.2	Y18H1A.2	-0.960273	0.0733852
K10C2.3	K10C2.3	0.467562	0.0739761
Y59E9AL.36	Y59E9AL.36	-0.524887	0.0740788
T10E9.9	acdh-4	-1.14703	0.074394
F55F8.4.1	cir-1	-1.19159	0.074394
F52E10.5	ifa-3	-1.53032	0.074394
M03C11.7.1	M03C11.7	-0.52478	0.074394
R08D7.1	R08D7.1	-1.03028	0.074394
F36A4.8	ttr-20	0.576665	0.074394
Y92H12BR.2	Y92H12BR.2	-0.525735	0.074394
ZK328.4	ZK328.4	-0.386388	0.074394
F53F4.3	F53F4.3	-0.611174	0.0744189
F42C5.8.1	rps-8	0.227977	0.0753291
F44E2.7a	F44E2.7	-0.871053	0.0753454
K04D7.1.1	rack-1	0.234113	0.0753454
T13C5.6	T13C5.6	-0.49043	0.0753454
C16C10.6.1	ccdc-55	-0.715576	0.07559
C52A11.4g	mpz-1	0.890846	0.07559
Y49F6C.3.1	bath-9	-0.677912	0.075783
C50F4.4	C50F4.4	-0.420048	0.0757995
F44B9.7	mdt-30	-0.664431	0.0757995
R11D1.10a.1	R11D1.10	-0.459327	0.0757995
Y40B1A.3c	Y40B1A.3	-0.344694	0.0763889
B0495.8a.1	B0495.8	-0.726708	0.0766527
T02E1.5c.1	dhs-3	0.315997	0.0766527
Y71F9AL.14.1	dnc-5	-0.383392	0.0766527
T25G3.1.2	T25G3.1	-1.2505	0.0766763
K12C11.2	smo-1	-0.663209	0.0773898
C56G2.15	C56G2.15	-0.680947	0.0802695
B0205.8	B0205.8	-0.613363	0.0808749
ZC53.7	rgs-9	-0.394578	0.0809855
Y19D10A.12	Y19D10A.12	-0.713752	0.0809855
F22E12.4b.1	egl-9	0.369892	0.0811346
F37C12.1	F37C12.1	-0.675286	0.0811346
F53F10.3.1	F53F10.3	-0.691488	0.0811346
F43G9.10	mfap-1	-1.17608	0.0811346
C05D10.1a	C05D10.1	-0.370202	0.0827516
F32B5.6d.2	F32B5.6	0.39088	0.0827516
F41E7.1	F41E7.1	0.537808	0.0827516
H24K24.5	fmo-5	0.488346	0.0827516
H06I04.1a.1	H06I04.1	-0.658745	0.0827516
ZK1320.7	ZK1320.7	-0.79466	0.0827516
W06A11.4	W06A11.4	1.05551	0.0828425
Y54F10BM.2	iffb-1	-0.240831	0.0829802
Y71F9AL.13a.1	rpl-1	0.223087	0.0829802
W09D10.1.1	W09D10.1	0.243121	0.0829802
F08F8.4	F08F8.4	-0.923233	0.0840036
T24H10.1	T24H10.1	-0.362363	0.0843688
B0250.4	B0250.4	-0.838267	0.0851563
C08H9.16	C08H9.16	-1.06009	0.0851563
C47E8.4a.2	C47E8.4	-0.588458	0.0851563
F55H12.3	F55H12.3	0.385505	0.0851563
F54F7.1	taf-7.1	-0.989328	0.0851563
Y17G9B.5.1	Y17G9B.5	-0.708058	0.0851563
T23B12.7	dnj-22	-1.19913	0.0854605
B0464.8.1	tag-342	-0.513232	0.085744
C30B5.4	C30B5.4	-1.20665	0.0862557
C56A3.6c	C56A3.6	0.24	0.0862557
F08G2.4	F08G2.4	-0.507814	0.0862602
F44G3.6.1	skr-3	-1.00935	0.0862602
W03F9.10.1	W03F9.10	-0.461662	0.0862602
C30H6.7a	C30H6.7	-0.356803	0.0869435
R07C12.2.1	R07C12.2	-0.528412	0.0869435
C55B7.5.1	uri-1	-0.60028	0.0869435
F23C8.6	F23C8.6	-0.557257	0.0872226
F39H11.1.1	F39H11.1	-0.812538	0.0877732
T23B5.4	T23B5.4	-1.32447	0.0878336
Y69A2AR.21	Y69A2AR.21	-0.54763	0.0878336
ZK1236.7.1	ZK1236.7	-0.975812	0.0878336
C07G1.8	glrx-22	-0.750858	0.0887718
T11G6.3	T11G6.3	0.488388	0.0904017
Y34B4A.6	Y34B4A.6	0.404141	0.0904017
B0495.2	B0495.2	-0.549136	0.0905729
R107.6.1	cls-2	0.280141	0.0905729
F11A10.7	F11A10.7	-1.03706	0.0905729
F43G9.12	F43G9.12	-0.490366	0.0905729
C33D9.5	C33D9.5	-1.00728	0.0909495
Y45F10D.4	Y45F10D.4	-0.415585	0.0909495
K07C5.6.1	K07C5.6	-0.787477	0.0915333
Y7A9D.1	Y7A9D.1	-1.04815	0.0917695
C49C8.3	C49C8.3	-1.04347	0.0924373
C50F7.10	C50F7.10	0.379531	0.0924665
T20F5.3.1	T20F5.3	-0.905298	0.0948941
F52C9.7.1	F52C9.7	-0.935878	0.0948987
ZK1248.16.1	lec-5	0.244772	0.0948987
ZK1320.11b	ZK1320.11	-0.509383	0.0948987
T10B10.4a	T10B10.4	0.560535	0.0956915
K07C5.3.1	K07C5.3	-0.381351	0.0957326
C49H3.3.1	C49H3.3	-0.609312	0.0968847
R07B1.12	glo-1	0.876721	0.0968847
M163.3	his-24	-0.722235	0.0968847
ZK792.2.1	inx-8	0.498108	0.0968847
C29E4.5a	tag-250	0.272936	0.0968847
C47E12.7	C47E12.7	-0.620702	0.0973016
R11E3.8.1	dpf-5	0.234014	0.0973016
R144.2b	pcf-11	0.311779	0.0973016
E01A2.4.1	E01A2.4	-1.04643	0.0980254
F10B5.1.1	rpl-10	0.160124	0.0980254
F08F8.10b.1	F08F8.10	-0.618482	0.0984242
ZK1320.3.1	ZK1320.3	0.365679	0.0989378
Y42A5A.5	Y42A5A.5	-0.883497	0.0990876
C53D5.1a	C53D5.1	-0.262137	0.0996615
F43H9.1	ech-3	-0.404548	0.0996615
F19B6.3	F19B6.3	-1.59886	0.0996615
F44D12.2	F44D12.2	0.503481	0.0996615
F58B3.7.1	F58B3.7	-0.543351	0.0996615
C50F4.13.1	his-35	0.260041	0.0996615
F32H2.2	mdt-31	-0.727648	0.0996615
Y71F9AM.5b	nxt-1	-0.395552	0.0996615
Y41D4B.12b	set-23	-0.323813	0.0996615
C25A1.3.1	tag-72	-0.337365	0.0996615
T05C1.4c	T05C1.4	0.239179	0.103508
W02B12.1	W02B12.1	0.468657	0.104049
R186.7	R186.7	-0.798364	0.104352
JC8.2.1	JC8.2	-0.678306	0.104795
F27D9.1c	unc-18	0.216342	0.104954
Y39B6A.3a	Y39B6A.3	-0.450268	0.104956
F56G4.4	F56G4.4	-0.786054	0.105435
Y73B6BL.33	hrpf-2	0.237848	0.105553
C39D10.3a	C39D10.3	0.624635	0.105917
ZK643.5	ZK643.5	-0.309265	0.106254
F46H6.2c	dgk-2	0.258284	0.106637
F19C7.2.1	F19C7.2	-0.488767	0.106637
K08C7.2.2	fmo-1	-1.1272	0.106637
F11A10.3b	mig-32	-0.608677	0.106637
T21D12.9c.1	sma-10	0.485474	0.106637
T24B1.1	T24B1.1	-0.488036	0.106637
ZK616.3	ZK616.3	-0.839404	0.106637
C16C10.2.1	C16C10.2	-0.613242	0.107106
F59H6.9	bath-1	-0.48437	0.107547
ZK593.1a	pyk-2	0.290394	0.10867
F55F3.2b	F55F3.2	0.618383	0.109656
C17E4.2	C17E4.2	-0.60972	0.109659
F31D5.3c	cpna-1	0.497412	0.109659
K01G5.7.1	tbb-1	0.153292	0.109659
W05E10.1.1	W05E10.1	0.604242	0.109659
Y39B6A.36	Y39B6A.36	-0.472969	0.109724
Y41D4B.11	Y41D4B.11	-1.06714	0.109904
F35E12.8b	F35E12.8	0.807931	0.110883
F33C8.1b	tag-53	0.273105	0.110883
T08E11.4	math-41	-0.752958	0.111372
C50B6.7	C50B6.7	1.00485	0.111512
E01A2.2a.1	E01A2.2	-0.168707	0.111512
K05C4.9	K05C4.9	-0.808799	0.111512
K07B1.7a	K07B1.7	-0.618889	0.111512
T08B2.8.1	T08B2.8	-0.221841	0.111512
T24H10.5	T24H10.5	0.734676	0.111512
Y39G10AR.5	zeel-1	-0.663901	0.111512
LLC1.1	tra-3	-0.26781	0.112073
R05D11.7	R05D11.7	-0.865013	0.113791
F10E9.4	F10E9.4	-0.976316	0.113933
D2062.12	lgc-28	0.625396	0.113933
B0414.3	hil-5	0.251457	0.114303
K02D3.1	K02D3.1	0.849416	0.114303
AH9.3	AH9.3	-0.392273	0.114522
C43E11.1	acin-1	-0.324635	0.1147
C18H2.2	C18H2.2	0.376138	0.11524
F59C12.4	F59C12.4	-1.0907	0.11524
T02E9.5.1	T02E9.5	-0.738317	0.11524
F23B2.6	aly-2	-0.669286	0.115839
T05A12.3.1	T05A12.3	-0.58514	0.115839
C10A4.9	C10A4.9	0.945256	0.116232
C24H10.2	C24H10.2	-0.35906	0.116333
F41E6.9	F41E6.9	-0.433234	0.116333
K08D12.3a.1	K08D12.3	0.213011	0.116333
K01G5.1	rnf-113	-0.43099	0.116333
Y47G6A.9	Y47G6A.9	-0.469658	0.116333
B0041.4.1	rpl-4	0.240805	0.116483
C02F5.12	C02F5.12	-0.364349	0.117137
ZK896.7	clec-186	0.406128	0.117137
F53F10.2b.1	F53F10.2	0.27298	0.117137
ZC317.7	ZC317.7	0.548185	0.117137
B0261.1	B0261.1	-0.373479	0.117589
BE10.3	BE10.3	-0.666452	0.117589
C39E9.11	C39E9.11	-0.513436	0.117589
D2023.1e	D2023.1	1.65248	0.117589
T06D10.2.1	T06D10.2	-0.875475	0.117589
K08D10.4	rnp-2	-0.267968	0.117812
F33D4.2a	itr-1	0.344034	0.119554
F53H1.1	F53H1.1	-0.339017	0.120055
C33D9.6	C33D9.6	-0.778502	0.120515
C13F10.2	C13F10.2	-0.721228	0.120662
F31C3.9	rrn-3.1	-1.23359	0.121201
Y56A3A.12b.1	faah-4	0.182468	0.121612
T01B6.3b	aakg-4	0.516512	0.121799
Y71A12B.1.1	rps-6	0.178198	0.122519
C01G6.1a.2	aqp-2	-0.715922	0.122928
C17E4.10a.1	C17E4.10	-0.231641	0.122928
C25H3.14	C25H3.14	-0.625419	0.124085
F54D8.2.1	tag-174	-0.169945	0.124314
T06A10.3	T06A10.3	-0.410273	0.125458
F01F1.7	ddx-23	-0.529233	0.125727
VC5.4.1	mys-1	-0.47999	0.125727
C44E4.6.1	acbp-1	-0.308807	0.125826
E01H11.3	flp-20	0.875232	0.125826
Y48G9A.10	cpt-3	-1.27293	0.126327
Y73E7A.1a.1	Y73E7A.1	-0.544517	0.126327
ZK632.2	ZK632.2	-0.559308	0.126327
F42G2.6	F42G2.6	-0.67784	0.127366
C36A4.2	cyp-25A2	0.682056	0.128294
R04A9.3	R04A9.3	-0.720519	0.128294
T07C12.14	T07C12.14	-0.729293	0.128359
ZK1240.3	ZK1240.3	-0.521669	0.128359
Y57G11C.12a.1	nuo-3	-0.190132	0.128916
Y41G9A.4a	gbb-1	0.572621	0.129523
F15E6.6	F15E6.6	0.387732	0.129539
K10B2.4	K10B2.4	-0.320128	0.129539
Y43B11AR.4.1	rps-4	0.196568	0.129539
F53F4.14.1	F53F4.14	-0.694254	0.129925
T04A8.10	sel-13	-0.666009	0.129925
F10E7.2	F10E7.2	-0.565382	0.130901
H27M09.1	H27M09.1	-0.419257	0.131205
F23H11.1	bra-2	-0.629793	0.131676
C05D11.3	tag-170	-0.294881	0.132136
R04F11.3.1	R04F11.3	-0.714296	0.132242
C08G5.2	fbxc-48	1.86216	0.133157
F07E5.5	F07E5.5	-0.84382	0.134221
T04A8.15	him-18	-0.715453	0.134221
D1009.4.1	nlp-14	1.0853	0.134221
M02B7.2	M02B7.2	-0.305865	0.136061
F41H10.5	F41H10.5	-1.43747	0.136251
Y39B6A.16	Y39B6A.16	-0.734297	0.136251
B0281.5a	B0281.5	-0.461054	0.136311
F53C3.12	bcmo-2	0.605211	0.137598
T20D3.2.1	T20D3.2	0.259064	0.137628
F09E5.13	agt-2	-0.542135	0.138232
K07A1.16	aqp-9	0.522893	0.138232
T03F7.1	snf-11	0.741389	0.138232
Y65B4A.1	Y65B4A.1	-0.522345	0.138232
F15A4.6	F15A4.6	-0.936894	0.138387
F08B12.3b	slo-2	0.37314	0.138846
T01C3.2	T01C3.2	-0.795654	0.140229
W02B12.15a.3	W02B12.15	-0.238843	0.140268
W04A8.4	W04A8.4	-0.95534	0.141188
C34D1.5b	zip-5	-1.21587	0.141188
C33G3.1b.2	dyc-1	0.676252	0.141317
F43C11.7	F43C11.7	-0.642117	0.141317
T01D3.6a	T01D3.6	0.719366	0.141623
F13D2.4	F13D2.4	0.546612	0.141704
K02E11.6	K02E11.6	-0.819798	0.142326
F28H6.1b	akt-2	0.436239	0.142504
C06G4.4.1	C06G4.4	-1.61209	0.142504
F25B5.1a	dct-6	0.335789	0.142504
F46C5.9	F46C5.9	-0.315965	0.142504
K01G5.2b	hpl-2	-0.537391	0.142504
F20B6.3	mrp-6	0.542506	0.142504
F25H2.1	tli-1	-0.575204	0.142504
Y116A8C.30a	Y116A8C.30	-0.482425	0.142504
Y119D3B.14	Y119D3B.14	0.215317	0.142504
Y75B8A.18a	Y75B8A.18	-0.495764	0.142504
ZK809.3.1	ZK809.3	-0.356641	0.142504
C48G7.3i.2	tag-333	0.340338	0.144273
ZC504.3	ZC504.3	-0.372288	0.144595
T26A5.9.1	dlc-1	-0.398509	0.144606
F54C9.5.1	rpl-5	0.219068	0.144931
F37C12.11.1	rps-21	0.170784	0.145412
F56F3.6	ins-17	0.454165	0.145823
C17H11.2	C17H11.2	0.348803	0.147523
C39E9.7	C39E9.7	0.530217	0.147523
C10G6.1b.1	egal-1	0.291132	0.147523
F27D4.4a.1	F27D4.4	-0.508672	0.147523
F53F1.6	F53F1.6	-1.14707	0.147523
B0212.5	osm-9	0.987501	0.147523
ZK185.2	ZK185.2	0.934528	0.148205
C13B4.1b.1	C13B4.1	0.409986	0.148274
C56C10.9.1	C56C10.9	-0.495779	0.148828
F14B6.3.1	F14B6.3	-0.582987	0.149545
W02A2.2	far-6	0.290223	0.150411
C29F3.7a	C29F3.7	0.705024	0.150924
F40F4.6	F40F4.6	0.366284	0.150924
T27D1.1	cyn-9	-0.617737	0.15308
T07A9.14	T07A9.14	-0.285432	0.153539
F25C8.3d	unc-80	0.407587	0.153539
Y43F8C.3	Y43F8C.3	0.477406	0.153752
C05G5.3	C05G5.3	-0.760299	0.153836
C43E11.12a.2	C43E11.12	-1.05665	0.154125
F42G9.5a	alh-11	0.198961	0.154264
F57B9.7a	flap-1	-0.344503	0.155514
Y42H9AR.3	rabs-5	-0.289435	0.155514
C16A3.6	C16A3.6	-0.372998	0.155695
F44C8.5b	nhr-128	0.533937	0.155973
B0416.4	B0416.4	-1.28199	0.156065
R10D12.12	R10D12.12	-0.378086	0.156065
C13A10.1	C13A10.1	0.475926	0.156207
C07H6.8.1	cux-7	-0.400255	0.156207
F55A4.8b	F55A4.8	0.310865	0.156207
T05F1.13	T05F1.13	-0.413892	0.156207
T24B8.2	T24B8.2	-0.345612	0.156207
Y52B11A.9	Y52B11A.9	-0.53683	0.156207
C03G5.2	nspc-7	0.429231	0.158363
C46F11.4	C46F11.4	-0.227442	0.158634
C48E7.5	cof-2	0.706125	0.159632
F35D6.1a	fem-1	0.21441	0.159861
K07C11.4	K07C11.4	0.377956	0.160057
K06A9.2	K06A9.2	0.699841	0.161245
C15C8.4.1	C15C8.4	-0.371234	0.162228
T13H5.2a	ctg-2	0.67171	0.162228
W02D3.7	lbp-5	-0.68405	0.162228
R08D7.5	R08D7.5	-0.519478	0.162228
Y97E10AR.3	Y97E10AR.3	-0.405866	0.162228
D2023.4.1	D2023.4	-0.396506	0.162808
C42C1.12.1	C42C1.12	-0.890507	0.164027
ZK809.5b	ZK809.5	-0.520387	0.16503
C54G4.6	dod-18	-0.689457	0.165236
B0361.2a	B0361.2	-0.45076	0.165652
F54D7.7	F54D7.7	0.167605	0.165675
C07A9.11	ncx-7	0.562222	0.165675
K11H12.2.1	rpl-15	0.194245	0.165675
C32E8.5.1	C32E8.5	-0.675366	0.165926
T20G5.11	rde-4	-0.407147	0.165926
F53H8.4	sms-2	0.369306	0.165926
F36H2.1b.1	tat-5	0.191075	0.165926
F21D5.3.1	F21D5.3	0.276555	0.166476
W06E11.2	tag-267	-0.467497	0.166476
F44E2.6b	F44E2.6	-0.445273	0.167365
T01G1.1d.2	klp-12	-0.274159	0.168353
F36D4.2	F36D4.2	-0.274947	0.169359
F13D11.4.1	F13D11.4	0.645088	0.169507
T22C1.4	T22C1.4	-0.619372	0.169507
T10C6.5.1	T10C6.5	-0.401044	0.170048
ZK669.4.1	ZK669.4	-0.227834	0.170913
Y37D8A.23a	unc-25	0.586867	0.171111
K01G5.8b	K01G5.8	-0.443516	0.172269
F07C3.4	glo-4	0.259112	0.172304
K12C11.6	K12C11.6	-0.564391	0.172304
W01B6.9.1	ndc-80	-0.615728	0.172304
Y71H2B.2.1	Y71H2B.2	-0.350662	0.172304
K05F1.5	K05F1.5	-0.816862	0.172857
R11A8.1	R11A8.1	0.322157	0.172857
Y46G5A.12.1	vps-2	-0.287459	0.172857
Y34B4A.2	Y34B4A.2	-0.53615	0.172857
ZK896.1	ZK896.1	0.832119	0.172857
F21F8.3.1	asp-5	0.404897	0.173992
C34B2.5.1	C34B2.5	-0.344985	0.174985
C49H3.4	C49H3.4	-0.760074	0.174985
ZK632.6.1	cnx-1	-0.130606	0.174985
C41D11.2	eif-3.H	0.183449	0.174985
Y26E6A.2	Y26E6A.2	-0.615951	0.175004
C34B2.2	kbp-5	-0.601708	0.175298
F28C6.8	F28C6.8	-0.218651	0.175652
F40F4.4a	lbp-3	-0.501171	0.175652
F42D1.2.1	tatn-1	-0.810424	0.175652
Y74C10AR.1	eif-3.I	0.23672	0.175904
K08A2.5c.2	nhr-88	0.577762	0.176311
C07B5.5	nuc-1	0.418135	0.176311
C16H3.2.1	lec-9	0.541257	0.176642
C06A5.11	sir-2.4	-0.495267	0.177078
C32H11.4	C32H11.4	1.1108	0.177265
T10G3.5a	eea-1	-0.622643	0.17737
Y20C6A.1a	Y20C6A.1	0.443249	0.178491
T07E3.6b.2	pdf-1	0.3264	0.178596
F08D12.2	F08D12.2	-1.6715	0.178721
ZK970.3	mdt-22	-0.48553	0.178862
F15A2.2	tre-4	0.324313	0.179822
ZK265.6	ZK265.6	-0.630696	0.179959
Y69A2AR.32a	Y69A2AR.32	0.305142	0.181536
Y95D11A.1	Y95D11A.1	-0.225363	0.181536
F31D4.5b	F31D4.5	-0.9605	0.181631
F23F1.10	F23F1.10	-0.540277	0.183354
F45E4.4	tag-199	0.629329	0.183726
F52E4.8	ztf-13	0.300069	0.183726
Y75B8A.25	Y75B8A.25	0.289739	0.184771
C35D10.17.1	C35D10.17	-0.512497	0.185202
C50F4.5	his-41	-0.413081	0.185202
F42G8.5	islo-1	-0.451562	0.185202
T08B2.11	T08B2.11	-0.870809	0.185202
C34B2.10	C34B2.10	-0.2931	0.185202
T22C1.6	T22C1.6	-0.506407	0.18521
T24B8.3b.1	T24B8.3	-0.551611	0.18521
T26G10.1	T26G10.1	-0.493163	0.18521
F08F8.9a	F08F8.9	-0.381721	0.185817
T04C10.4	atf-5	0.393563	0.186876
M117.1.1	M117.1	0.392197	0.186876
ZK524.2f	unc-13	0.3406	0.186876
B0205.12	B0205.12	-0.776716	0.188165
T27F2.3.1	bir-1	-0.56022	0.188594
C10C5.4	C10C5.4	-0.563174	0.188594
ZC477.3a	ZC477.3	-0.414858	0.188594
K07G5.2	xpa-1	-0.41809	0.189458
C26B2.6	elpc-4	0.244735	0.189757
C01G8.4	dnj-4	-0.357534	0.190601
T23C6.4	T23C6.4	-0.78283	0.192107
VC5.3a	npa-1	0.306954	0.192927
C25G4.4	tag-347	-0.329844	0.192927
Y32H12A.2b.1	Y32H12A.2	-0.319075	0.192927
C16C10.8.1	C16C10.8	-0.448133	0.195625
K05F6.7	fbxb-54	-0.5985	0.195625
H34I24.2	H34I24.2	0.42758	0.195625
K02E11.3	K02E11.3	-0.913586	0.195625
R07E4.4	mig-23	0.21239	0.195625
F20B10.1	nlr-1	-0.554335	0.196049
F57C2.5.1	F57C2.5	0.180046	0.196157
ZC395.6	gro-1	-0.377902	0.198372
D1037.2.1	smp-2	0.375365	0.198552
C34F11.3a.1	C34F11.3	0.276089	0.198982
C50D2.10.2	C50D2.10	0.383706	0.200452
F55H2.7.2	F55H2.7	-0.466016	0.201122
Y53H1B.2	Y53H1B.2	0.366056	0.201482
F26A3.1.2	F26A3.1	-0.187653	0.201732
F25H5.4.1	eef-2	0.232684	0.20219
F45G2.10	F45G2.10	-0.417932	0.20219
F53B7.3.1	F53B7.3	-0.468542	0.203246
F13B10.2a.1	rpl-3	0.183701	0.203246
C33F10.2	tbck-1	0.293946	0.203246
K07B1.3	ucp-4	0.295941	0.203246
T03E6.9	T03E6.9	0.695888	0.204189
T22H9.1.1	T22H9.1	-0.617141	0.204189
F02E9.1	F02E9.1	-0.481377	0.205548
B0546.2.1	B0546.2	-0.253088	0.205769
T08B1.4a.1	T08B1.4	0.460117	0.205769
F25H2.11.1	tct-1	-0.175381	0.206437
T09B4.10.1	chn-1	-0.270825	0.207167
Y39B6A.38	reps-1	0.312744	0.207167
F13E9.11a	F13E9.11	-0.726478	0.207335
M01G5.6	ave-1	-0.475031	0.207467
B0261.4a	B0261.4	-0.288249	0.207467
K07B1.2.1	coq-6	0.17349	0.207467
Y57E12AL.5	mdt-6	-0.543766	0.207467
ZK563.1	slcf-2	1.11964	0.207467
Y71D11A.2a.1	smr-1	-0.417496	0.207467
F55A4.5	stau-1	0.166516	0.207467
Y2C2A.1	tag-80	0.557751	0.207467
Y76A2B.5.1	Y76A2B.5	0.19762	0.207467
T03F6.2	dnj-17	-0.562883	0.208348
K07A12.7	K07A12.7	-0.245312	0.208436
F48E8.2	F48E8.2	-0.348541	0.209064
R12E2.13.1	R12E2.13	0.18356	0.209085
C07A4.1	tiar-3	0.565064	0.209085
K08D8.5	K08D8.5	0.644464	0.215663
Y17G7B.9	cyn-16	-0.316175	0.217129
F31E3.5.1	eef-1A.1	0.198845	0.217129
B0025.4.1	B0025.4	-0.799146	0.219811
Y119C1B.8a	bet-1	-0.160154	0.219811
C14H10.2b.1	C14H10.2	-0.538708	0.219811
C41G7.9a.1	C41G7.9	0.13406	0.219811
C52E4.6a.1	cyl-1	-0.469791	0.219811
F17C11.1	F17C11.1	-0.451117	0.219811
F30H5.4	F30H5.4	-0.541518	0.219811
F52C9.3	F52C9.3	-0.327928	0.219811
C45G3.3	gip-2	-0.269834	0.219811
H24G06.1c	H24G06.1	0.38308	0.219811
K11H12.8a	K11H12.8	0.184676	0.219811
D1025.4	nspc-20	0.416949	0.219811
R02F2.9	R02F2.9	-0.225124	0.219811
Y54F10AM.10	rbc-2	0.244562	0.219811
C01B7.6	rpm-1	0.36645	0.219811
Y9C2UA.1b	Y9C2UA.1	0.597952	0.219811
C56C10.10	C56C10.10	-0.411175	0.220092
Y48E1B.14a.1	Y48E1B.14	0.204704	0.220092
T04A8.14	emb-5	-0.189281	0.2203
F09E8.2b	F09E8.2	-0.246653	0.221088
F53A2.4.1	nud-1	-0.449107	0.221324
F23A7.8	F23A7.8	-0.600607	0.223507
T19B10.11	mxl-1	-0.474022	0.223507
H12C20.6a	nhr-101	-0.597264	0.223507
F15A8.5b	dop-1	0.876299	0.224106
F20A1.10	F20A1.10	0.295655	0.224106
W01A11.1	W01A11.1	0.549079	0.224106
T03F1.3.1	pgk-1	0.197335	0.224774
F59F4.2	F59F4.2	-0.49734	0.225354
Y56A3A.7a	Y56A3A.7	-0.602755	0.22595
Y106G6A.2a	Y106G6A.2	-0.426403	0.226062
T22H9.2b	atg-9	0.238216	0.226107
F35G12.2.1	F35G12.2	0.226217	0.226107
R13H4.2a	R13H4.2	0.507876	0.226107
Y38C1AB.4	Y38C1AB.4	0.589385	0.226107
ZK829.7.1	ZK829.7	-0.225365	0.226107
T14A8.1	ric-3	-0.63609	0.22644
T04H1.9	tbb-6	0.817526	0.226895
F42F12.7	nspc-14	0.330368	0.227239
C18E9.2a	C18E9.2	-0.563535	0.22852
ZK1307.5	sqv-8	-0.323751	0.22886
Y97E10AR.6	Y97E10AR.6	-0.204593	0.22886
W04C9.4.1	W04C9.4	-0.926812	0.228887
Y34D9A.11	spp-23	0.640223	0.229147
Y39B6A.12a	bed-1	-0.30004	0.229976
C05C8.2.1	C05C8.2	-0.68103	0.229976
C49G7.8	cyp-35A4	0.805779	0.229976
T06E6.10	T06E6.10	0.523246	0.229976
F37A4.2.1	F37A4.2	-0.232419	0.230516
C05C12.4	C05C12.4	-0.433073	0.230727
W05E10.4	tre-3	0.356859	0.230727
E01B7.2	E01B7.2	-0.367694	0.230932
F09G2.9.1	F09G2.9	-0.269609	0.232282
F49C12.11.1	F49C12.11	-0.268479	0.232607
F02E8.5	atg-16.1	-0.305823	0.232685
Y54E2A.11a.1	eif-3.B	0.250299	0.232708
F25H5.5	F25H5.5	-0.345932	0.232708
C24D10.6	C24D10.6	-0.468853	0.232737
B0393.1.1	rps-0	0.214413	0.232737
Y79H2A.6	arx-3	0.135095	0.234002
C01G8.6	C01G8.6	0.215942	0.234036
C03G5.8	nspc-1	0.473937	0.234036
ZK1058.1.1	mmcm-1	0.168693	0.23512
F01D5.9	cyp-37A1	0.422472	0.235347
F22B5.10.1	F22B5.10	-0.201613	0.235347
F33H2.6	F33H2.6	-0.190981	0.236183
Y18H1A.3	Y18H1A.3	0.239784	0.236183
T22C8.6	T22C8.6	1.72596	0.237193
F37C12.4.1	rpl-36	-0.401699	0.237299
Y22F5A.6	lys-3	-0.910841	0.237567
F36F2.3a	tag-214	-0.479099	0.237567
Y49E10.11a	tat-1	0.212064	0.237962
Y49E10.6.1	his-72	-0.138857	0.238185
F48A9.1	F48A9.1	0.520832	0.238954
Y119D3B.15.1	dss-1	-0.269957	0.239127
D1007.16	eaf-1	-0.402988	0.239127
F41F3.2	soc-1	-0.382697	0.239127
C06G3.5a	C06G3.5	0.299216	0.23967
Y34D9A.6	glrx-10	-0.273574	0.23967
C34E10.10	C34E10.10	-0.325627	0.240029
F55A12.4a	dhs-2	0.64615	0.240029
Y59C2A.1	Y59C2A.1	0.423425	0.240029
F17A2.13	F17A2.13	-0.503451	0.240236
H27M09.4	dpy-14	-0.934844	0.243599
R11A8.4a.1	sir-2.1	-0.191987	0.24381
T07A9.15	T07A9.15	-0.412499	0.24381
W02B8.2	W02B8.2	-0.296946	0.24381
C06B3.3	cyp-35C1	0.482269	0.243888
M02D8.3	M02D8.3	-0.426176	0.243888
C06B8.8.1	rpl-38	0.111835	0.244157
Y38E10A.24.1	Y38E10A.24	-0.296616	0.244157
2L52.1	2L52.1	-0.390196	0.244375
T22E5.2.1	glt-4	0.507486	0.244375
K06A4.3	gsnl-1	0.448013	0.244375
C29E6.5	nhr-43	0.995317	0.244375
F14D12.6a	octr-1	0.596934	0.244375
T12A7.2.1	T12A7.2	0.47914	0.244375
T14G11.1	T14G11.1	0.332829	0.244375
W09C5.1.1	W09C5.1	-0.385924	0.244375
Y56A3A.18	Y56A3A.18	0.299732	0.244375
ZC434.7b.3	ZC434.7	-0.307148	0.244375
K12C11.4	dapk-1	0.309182	0.24468
K01C8.6.1	K01C8.6	-0.157029	0.2447
T23G11.11	T23G11.11	-0.454181	0.2447
W06D12.2	twk-42	0.585339	0.2447
F37H8.5	F37H8.5	0.254123	0.245898
T20G5.7	dod-6	0.568974	0.249615
W06E11.4.1	sbds-1	-0.296155	0.249615
C30G7.1	hil-1	0.462527	0.249621
F59A7.5b	F59A7.5	-0.727858	0.249984
C25H3.17	C25H3.17	-0.448474	0.250746
Y67H2A.8.1	fat-1	0.289876	0.25077
C16C8.5	C16C8.5	-0.408822	0.251047
K01C8.9.1	nst-1	-0.370255	0.251762
K02D7.5.1	K02D7.5	0.491351	0.25185
C49A9.10	C49A9.10	-0.44594	0.252274
C50H11.15	cyp-33C9	0.344777	0.252274
ZK1127.3	ZK1127.3	-0.459678	0.253316
K09E4.4.1	K09E4.4	0.639787	0.255043
T05D4.1.1	aldo-1	0.447797	0.255342
Y22F5A.4.1	lys-1	0.334813	0.255914
C06A8.4	skr-17	-0.555429	0.256286
R07H5.1.1	prx-14	-0.19643	0.257555
F56A11.3	efn-4	-0.414434	0.25831
B0252.4b	cyn-10	-0.378733	0.258538
C50B8.4	C50B8.4	-0.8391	0.259255
ZK250.5b	math-47	-1.07137	0.259988
T08B2.5c	T08B2.5	-0.281307	0.259988
ZK1025.3.1	ZK1025.3	-2.01267	0.259988
R08E5.3	R08E5.3	0.660181	0.260252
W01A11.3a	unc-83	0.294233	0.260252
C41G11.3	rgs-6	0.317139	0.260431
F52F12.9	F52F12.9	-0.234824	0.261045
T21E12.2.1	T21E12.2	0.723585	0.261045
Y59A8B.10a	Y59A8B.10	-0.134512	0.261045
R12C12.5	R12C12.5	-0.710644	0.261066
C10F3.3	acy-2	0.889725	0.261464
F27C1.6.1	F27C1.6	-0.476858	0.261464
C47D12.5	C47D12.5	0.25369	0.262487
F54E7.8	F54E7.8	-0.252726	0.262487
F52B5.7	F52B5.7	-0.425686	0.262936
F40F11.1.1	rps-11	0.171951	0.263445
T06C12.5	T06C12.5	-0.418222	0.263445
T16G1.13	T16G1.13	-2.29964	0.263445
F11C7.5	osm-11	0.436316	0.263587
F55A4.10	cutl-21	-0.765416	0.264419
C18B12.6	C18B12.6	0.23965	0.264912
ZK632.10	ZK632.10	-0.205967	0.264912
T20B12.8	hmg-4	-0.233695	0.26507
ZK909.4	ces-2	-0.866217	0.265447
Y55F3AR.2	Y55F3AR.2	0.235082	0.265486
F46G10.5b	ptr-24	0.465556	0.265635
C16A3.7	tag-182	-0.295382	0.265635
Y77E11A.1.1	Y77E11A.1	-0.202664	0.265635
Y102E9.1b	odr-4	0.200404	0.265836
F55A12.1	F55A12.1	0.583067	0.266947
F32A5.7	lsm-4	-0.161792	0.266947
F48B9.4	nlp-37	0.648605	0.267128
C50F2.2	C50F2.2	-0.51889	0.268267
F26F4.12.1	F26F4.12	-0.257186	0.268267
F44E7.9	F44E7.9	0.161822	0.268267
F37B12.2.1	gcs-1	0.190767	0.268267
C18D11.4.1	rsp-8	-0.254055	0.268267
F54B11.6	bra-1	-0.375797	0.268486
F21H11.3	tbx-2	-0.840893	0.268741
ZC506.1.1	ZC506.1	0.180197	0.271646
C09D1.1b	unc-89	0.528307	0.271836
C37C3.1a	C37C3.1	-0.466729	0.271911
Y5H2B.5	cyp-32B1	0.611627	0.271911
F18A1.8	F18A1.8	-0.408515	0.271911
F59C6.6.1	nlp-4	-0.791019	0.271911
Y67D2.3	Y67D2.3	-0.291669	0.272227
T26A5.8	T26A5.8	-0.20005	0.27284
ZK1248.3b.1	ehs-1	0.207257	0.274241
Y49E10.22	pstk-1	-0.352445	0.274241
R07B7.8	R07B7.8	-0.277283	0.274241
T02C1.1	T02C1.1	-1.21541	0.274241
W02G9.5	W02G9.5	0.169145	0.274241
ZK1248.19	ZK1248.19	-0.412199	0.274241
F11A10.8	cpsf-4	-0.458496	0.276202
Y39B6A.27	Y39B6A.27	0.555878	0.276202
Y47H9A.2	Y47H9A.2	-0.506581	0.276202
F37D6.6	tag-68	0.762091	0.277992
T05E11.2b	T05E11.2	-0.961928	0.279053
C25H3.5	flp-27	0.490539	0.2801
Y17D7A.3a	nhr-65	0.552763	0.280573
Y73F8A.13a	Y73F8A.13	-0.612519	0.281017
Y92C3B.2a	uaf-1	0.172003	0.281079
B0047.3	bath-24	0.356564	0.281564
C03H5.2	C03H5.2	0.208405	0.281564
E02H4.7	E02H4.7	0.747605	0.281564
F07H5.3b	F07H5.3	0.207576	0.281564
F21D5.2.1	F21D5.2	-0.435969	0.281564
F26E4.12	F26E4.12	-0.426371	0.281564
F40G9.11	mxl-2	-0.314884	0.281564
F26D10.9a	atgp-1	0.246956	0.281898
Y106G6A.1	Y106G6A.1	-0.246069	0.282608
C18A3.3	C18A3.3	-0.381238	0.282754
E04F6.11a	clh-3	0.218965	0.283263
R05D11.3.1	ran-4	-0.201747	0.283263
Y54G2A.21.2	Y54G2A.21	0.468163	0.283263
C52B9.9	mec-18	0.813538	0.284837
C15H11.9.1	rrbs-1	-0.506471	0.284837
F25G6.4	acr-15	0.625298	0.287782
Y37D8A.21.1	Y37D8A.21	-0.372982	0.287812
C04G2.10a	C04G2.10	0.435482	0.288117
C02F4.2c	tax-6	0.249188	0.288117
F01G10.1.2	tkt-1	0.195568	0.288283
F58B3.6.1	F58B3.6	-0.232712	0.288534
F56D12.5a.2	vig-1	0.227847	0.289194
F25H8.1a	F25H8.1	-0.507933	0.290224
F32B6.3	F32B6.3	-0.600953	0.290224
F54F3.1c	nid-1	0.335067	0.290224
Y39G10AR.16	Y39G10AR.16	-1.72585	0.290224
F47F2.1b	F47F2.1	0.72791	0.291605
F02A9.3.1	far-2	0.147295	0.291605
F55C12.7.2	tag-234	-0.431101	0.291605
F21H11.2a	sax-2	-0.289347	0.291914
Y59H11AR.2a.2	catp-7	0.31756	0.292458
ZC504.2	acr-8	1.07858	0.293247
C46A5.1	C46A5.1	-1.5365	0.293247
F08B12.4b.1	F08B12.4	-0.208192	0.293247
F09F7.6	F09F7.6	-0.280597	0.293247
F25H2.10.1	rla-0	0.212417	0.293247
T10H9.2	scd-2	0.480173	0.293247
ZK652.1.1	snr-5	-0.237986	0.293247
Y60A3A.8	Y60A3A.8	0.182785	0.293247
C15F1.7a	sod-1	0.173272	0.293583
F57F4.3	gfi-1	-0.702734	0.294605
R12C12.7	R12C12.7	-0.450501	0.294605
T11B7.1	T11B7.1	-0.591605	0.294605
W09D6.5	W09D6.5	0.358277	0.294605
F33D4.5.1	F33D4.5	-0.245512	0.294881
R10E8.8.1	R10E8.8	-0.367968	0.294984
C16A3.9.1	rps-13	0.167759	0.29524
C54G10.2a	rfc-1	-0.461178	0.295353
F57B9.4c.1	coq-2	-0.244598	0.295904
C25G4.3b	C25G4.3	-0.380676	0.296307
Y17G7B.6a	glb-29	-0.412662	0.297348
F54H12.6	eef-1B.1	0.178744	0.298102
ZK1248.15.1	ZK1248.15	-0.571337	0.298102
ZK973.6	anc-1	0.475708	0.298725
C33D9.9	C33D9.9	-0.676995	0.298725
C06G4.2a.1	clp-1	-0.456669	0.298725
K07E12.1a.1	dig-1	0.508012	0.298725
Y39A1A.23.1	hpr-9	-0.343939	0.298725
Y41D4B.9	nhr-122	-0.333084	0.298725
C28C12.10	tag-77	0.159547	0.298725
Y47D3A.31	Y47D3A.31	-2.06393	0.298725
M04G7.3b.1	M04G7.3	0.525134	0.299256
W09C2.3c	mca-1	0.215171	0.299256
C01C4.1	nlp-1	0.495063	0.299256
Y47H10A.5	Y47H10A.5	-1.00783	0.299256
R05D3.4b	rfp-1	-0.296728	0.299906
C28H8.3.1	C28H8.3	0.210977	0.299953
C03G6.15	cyp-35A2	0.506868	0.299953
C35B1.1.1	ubc-1	0.219086	0.299953
F42H10.7a	ess-2	-0.31285	0.303113
F19F10.9	F19F10.9	-0.269108	0.303113
M79.4	flp-19	0.604614	0.303113
D2005.3	D2005.3	-0.460684	0.303919
H28G03.6	mtm-5	0.213922	0.30404
T24G10.2	T24G10.2	-0.328539	0.304525
R08D7.3.1	eif-3.D	0.172519	0.30456
F28F8.2.1	acs-2	-0.519695	0.305499
Y44E3B.1b.2	zip-4	-0.304402	0.305499
Y75B12B.4	bath-36	0.125759	0.307153
C06H2.2	C06H2.2	-0.190274	0.307153
M01A10.2e	tom-1	0.277181	0.307153
F32G8.6	cat-4	0.489794	0.307192
C17E4.6	C17E4.6	-0.205527	0.30745
C33G3.6.1	C33G3.6	-0.514817	0.30745
Y48E1B.1	ddl-2	0.298948	0.30745
Y39G8B.1a	Y39G8B.1	0.317899	0.30745
Y54G2A.12	Y54G2A.12	-0.657777	0.30745
Y67D2.5	Y67D2.5	-0.318991	0.30745
F35C5.6.1	clec-63	0.31969	0.307995
D1054.3.1	D1054.3	-0.275934	0.308387
T05F1.3.1	rps-19	0.156866	0.308387
C06G1.6	C06G1.6	0.616666	0.308595
VF39H2L.1	syx-17	-0.235785	0.308595
ZK1010.3.1	frg-1	-0.407195	0.309028
M03A8.2	atg-2	0.317805	0.309454
F13E9.15	F13E9.15	-0.753035	0.309454
Y67A6A.2a	nhr-62	0.459394	0.309911
Y106G6D.2	Y106G6D.2	-0.752187	0.310047
Y47H10A.4	Y47H10A.4	0.831317	0.310047
Y17D7C.3	Y17D7C.3	-0.46539	0.311247
M142.6	rle-1	0.282992	0.311394
C35D10.1.1	C35D10.1	-0.140205	0.312376
T19D12.6.1	T19D12.6	0.175958	0.312376
ZK1128.5	tag-246	-0.297671	0.312564
H34C03.1.1	spd-3	-0.265171	0.312936
C44F1.3	lec-4	0.474997	0.314218
C46F11.1a	unc-93	-0.703711	0.314218
Y48D7A.2.1	flp-18	0.280833	0.314741
K04G2.1.1	iftb-1	-0.162749	0.314877
H37A05.1	lpin-1	0.184808	0.315057
C35B1.2.1	C35B1.2	-0.247123	0.315448
F08A8.3	F08A8.3	0.497656	0.317198
F15A8.6	F15A8.6	0.389132	0.31862
C40H1.1	cpb-1	0.359938	0.319635
D1014.8	spr-1	-0.305773	0.319635
Y17G7B.7.1	tpi-1	0.119668	0.319635
C17G1.3a	ugt-23	0.262875	0.319635
Y23H5B.6	Y23H5B.6	-0.328136	0.319635
F32E10.6.1	F32E10.6	-0.184884	0.320258
F58D5.8	F58D5.8	-1.78905	0.320258
R12A1.4.1	ges-1	0.298979	0.320258
F37A8.4	nlp-10	0.466117	0.320258
F32D8.13	F32D8.13	-0.641792	0.320709
W08E3.1.1	snr-2	-0.212806	0.320709
C14B4.2	C14B4.2	0.461222	0.321284
C32E8.3	C32E8.3	-0.354407	0.321284
K06B9.4	K06B9.4	0.379803	0.321284
C33C12.8	C33C12.8	1.0797	0.321774
C03H5.1.1	clec-10	-0.534803	0.322068
R02F11.3a	R02F11.3	0.336268	0.3223
F44E5.1.1	F44E5.1	-0.177864	0.322996
F01F1.4	rabn-5	-0.315166	0.322996
T01H8.2	T01H8.2	-0.410844	0.322996
C53D6.2.2	unc-129	-0.508542	0.322996
Y72A10A.1	Y72A10A.1	0.672244	0.322996
K09D9.2	cyp-35A3	0.835798	0.324925
F21D5.4	F21D5.4	-0.489363	0.324925
F42A10.7.1	F42A10.7	0.970933	0.325551
Y106G6H.16	Y106G6H.16	-0.620583	0.325551
C01H6.9	C01H6.9	-0.257825	0.326204
T28D9.7	T28D9.7	0.56356	0.326819
Y38E10A.7	lips-15	0.491696	0.327525
Y38C1AA.1c.1	Y38C1AA.1	0.208395	0.327525
F21H12.1	F21H12.1	-0.324767	0.328417
ZK1236.5.2	ZK1236.5	-0.164339	0.328696
F17C11.9a	eef-1G	0.141735	0.328785
Y71F9B.16	dnj-30	-0.329261	0.329464
Y87G2A.13.1	Y87G2A.13	0.193044	0.329762
F08A8.1c.2	acox-1	0.31938	0.331077
F10G7.11	ttr-41	0.205579	0.331077
C01A2.4.1	C01A2.4	-0.478775	0.33151
C31C9.3	fbxa-167	0.535823	0.331547
F32H2.4	thoc-3	-0.309898	0.332324
Y39B6A.33.1	Y39B6A.33	-0.313368	0.332324
B0511.12	B0511.12	0.241811	0.333198
T05E11.1.1	rps-5	0.195072	0.333198
Y32H12A.6	Y32H12A.6	-0.380993	0.333198
Y39E4B.3b	pqn-83	0.272944	0.334313
Y97E10AR.5	rpb-9	-0.300576	0.33474
F19G12.9	F19G12.9	-0.690628	0.334905
T01G9.2b.1	T01G9.2	-0.150807	0.335518
T05A7.5	fut-6	0.374007	0.335986
K12H4.7a	K12H4.7	0.40265	0.336039
C10C5.1b	C10C5.1	0.259752	0.336465
C49C3.6	C49C3.6	-0.427462	0.336465
F23C8.8	F23C8.8	-0.458319	0.336465
F59G1.8b	F59G1.8	-0.432215	0.336465
F53B7.5a	fig-1	0.330542	0.336465
C16B8.1.1	lin-18	0.397238	0.336465
F13G3.9	mif-3	-0.322574	0.336465
F45H11.1b	sptf-1	-0.593611	0.336465
Y116A8C.22	Y116A8C.22	-0.941035	0.336465
F48C1.5	F48C1.5	-0.434655	0.336674
F26D2.2	syp-1	-0.437386	0.336674
Y74C9A.2.3	nlp-40	0.278893	0.336895
M03E7.5.1	memb-2	-0.491717	0.337154
C31H5.4	C31H5.4	-0.33855	0.337761
T08G11.1b.1	T08G11.1	0.220392	0.337761
Y73F8A.5	Y73F8A.5	0.581772	0.337761
C02B10.2	C02B10.2	-0.479829	0.337863
C47D12.2	C47D12.2	-0.219768	0.338138
Y51F10.6	Y51F10.6	0.287312	0.338464
C10C6.3	C10C6.3	-1.64338	0.339019
T21C12.1b	unc-49	0.436847	0.339481
C09E8.1b	C09E8.1	0.275945	0.339886
R57.2	R57.2	1.88459	0.340579
C09H10.2.3	rpl-41	-0.310537	0.340579
C36C5.14	C36C5.14	-1.98312	0.340686
F56F10.2	F56F10.2	0.529209	0.340686
Y50D4B.4	Y50D4B.4	-1.02852	0.340686
C51E3.10a	C51E3.10	-0.865022	0.340855
Y41E3.8	Y41E3.8	-0.265684	0.341041
Y65B4BL.5	acs-13	0.302876	0.341819
C49C3.15	C49C3.15	-0.415073	0.341819
C33A11.4b	tag-97	0.577431	0.342711
Y81G3A.5b	col-86	0.265262	0.342968
C05D11.1	C05D11.1	0.15909	0.343133
F52D10.1	abts-2	0.541905	0.343403
C34F6.7	C34F6.7	0.375368	0.343403
F56D2.1.1	ucr-1	0.139973	0.343403
ZK1127.10.1	cth-2	0.212433	0.344274
F08B4.6	hst-1	0.180188	0.34437
F35E12.6.2	F35E12.6	0.4624	0.345073
R74.3b.2	xbp-1	-0.30305	0.345385
ZK1248.11.1	ZK1248.11	-0.425014	0.345619
D1073.1b	trk-1	0.702218	0.34608
C25G4.7b	C25G4.7	-1.27615	0.346744
F57G4.4	F57G4.4	0.498698	0.347634
R05A10.3	R05A10.3	0.529892	0.347634
F27C1.1	F27C1.1	-1.99169	0.348588
T12F5.1	T12F5.1	-0.328534	0.350516
F58E10.7	F58E10.7	-0.53774	0.351116
T12G3.7a	T12G3.7	-0.263356	0.351116
F40E3.2	F40E3.2	-0.206699	0.351139
F14D7.1	F14D7.1	-2.15816	0.351654
K09H9.7	K09H9.7	0.442889	0.351654
T14E8.1c	T14E8.1	0.253841	0.351654
F26F4.13	kbp-2	-0.639392	0.351794
T27F6.6.1	T27F6.6	0.166973	0.351794
E04F6.9.1	E04F6.9	0.350456	0.354142
C36B1.14	C36B1.14	-0.566859	0.354406
T22G5.2	lbp-7	-0.562978	0.355077
F37C12.9.1	rps-14	0.137227	0.355236
ZK1320.2.1	ZK1320.2	0.367118	0.355236
CD4.4	vps-37	0.182288	0.355988
F20D12.5	exc-9	-0.65633	0.356457
R07G3.5.1	pgam-5	-0.177506	0.356457
F32F2.1g	uig-1	0.274039	0.356457
C23H4.6a	C23H4.6	-0.461824	0.356902
C17G10.8.1	dhs-6	-0.105136	0.356902
C41G7.1b	smn-1	-0.223013	0.356902
C27H6.1b	unc-41	-0.427297	0.356902
Y105E8B.6	Y105E8B.6	-0.554709	0.356902
Y53C10A.14	Y53C10A.14	-0.308103	0.357105
F09G2.5	lgc-39	0.561265	0.358256
F48C1.6	F48C1.6	0.16569	0.358812
R06A4.2.1	R06A4.2	0.287172	0.358908
C36H8.2	inx-6	0.808762	0.358954
C05D11.10	C05D11.10	-0.290527	0.359264
C28C12.1	C28C12.1	-1.2477	0.359264
C33G3.4	C33G3.4	-0.499268	0.359264
C37A5.7.1	C37A5.7	0.300703	0.359264
F15G9.5	F15G9.5	0.717088	0.359264
C18F3.4a	nsy-7	-0.295782	0.359264
F55A4.1.1	sec-22	-0.296354	0.359264
T08B6.5	T08B6.5	0.485928	0.359264
W08G11.3a	W08G11.3	-0.354281	0.360366
Y69F12A.2a.1	alh-12	0.287203	0.36264
M195.3	amt-3	0.642993	0.362863
Y23H5A.2	Y23H5A.2	-0.4142	0.362863
F23A7.4.1	F23A7.4	-0.442116	0.363074
VW02B12L.4.1	adbp-1	-0.230364	0.365091
F58F12.1.1	F58F12.1	0.221564	0.365091
Y51F10.11	Y51F10.11	0.228194	0.365091
B0035.1a	B0035.1	-0.281991	0.365967
F57G8.5	F57G8.5	0.49864	0.365967
F53B2.8	F53B2.8	-0.795161	0.366554
B0281.3	B0281.3	-0.533144	0.366807
D1054.14.1	D1054.14	-0.245895	0.366987
Y73B3A.4	Y73B3A.4	0.314597	0.368194
C50D2.7.1	C50D2.7	0.149797	0.369645
Y37E3.17a	Y37E3.17	0.126139	0.369645
F55G11.4	F55G11.4	-0.92516	0.370472
C03D6.8.1	rpl-24.2	-0.214979	0.370472
ZK1127.4.1	ZK1127.4	-0.326204	0.370472
K06A1.5.1	atg-16.2	-0.277499	0.370982
C41D11.1b	eri-6	0.221653	0.370982
ZK287.5.1	rbx-1	-0.283578	0.370982
R10E4.2e.1	tag-310	-0.542913	0.370982
F44C8.9a	nhr-184	0.572801	0.371234
T26A5.7b.2	set-1	-0.236394	0.373479
F45C12.7	btb-6	-0.253629	0.373627
B0511.9a	cdc-26	0.21057	0.373627
W05B2.5	col-93	-2.11543	0.373627
K04A8.6	dre-1	0.239003	0.373627
W08D2.4	fat-3	0.41624	0.373627
M02G9.1a	M02G9.1	-2.08937	0.373627
ZC477.1	ssq-3	-1.8151	0.373627
Y19D10B.6	Y19D10B.6	0.739674	0.373627
Y69A2AR.31	Y69A2AR.31	0.571285	0.373627
Y38F2AR.12b	Y38F2AR.12	0.192341	0.373912
Y67D8A.1.2	Y67D8A.1	0.174425	0.374563
M18.5.1	ddb-1	0.192551	0.37521
D1081.8.1	D1081.8	-0.235213	0.375376
T15B7.4	col-142	-1.78359	0.375658
R08H2.1.1	dhs-23	0.655523	0.375658
F10E9.3.1	F10E9.3	-0.26687	0.375658
F58A4.9.2	F58A4.9	-0.526629	0.375658
C52B11.2	tag-303	0.400116	0.375658
C01F6.5	aly-1	-0.317517	0.375662
ZK792.3	inx-9	0.321779	0.375662
F09G2.8b	F09G2.8	-0.387172	0.376624
F11A10.4	mon-2	0.219786	0.376624
D1014.3.1	snap-1	-0.158237	0.376624
F54D8.3a.1	alh-1	0.181182	0.378606
T28B8.1.1	T28B8.1	-0.184192	0.378606
D2085.5b.1	D2085.5	0.187677	0.378847
F35G12.9	apc-11	-0.405529	0.379244
T05C3.5.1	dnj-19	-0.112635	0.37958
C16A3.10b	C16A3.10	0.256382	0.379723
R07B7.4a.1	R07B7.4	-1.1934	0.379723
C54G6.5.1	spp-17	-0.487058	0.379723
ZK1225.6	ssp-31	-1.83816	0.379723
T19C4.1	T19C4.1	1.094	0.379723
Y66D12A.8	Y66D12A.8	-0.373942	0.380566
C25A8.2	C25A8.2	-1.53327	0.380608
W09G12.7	W09G12.7	-1.00637	0.380632
F49E2.1a	F49E2.1	0.354281	0.382056
Y106G6A.5a	Y106G6A.5	-0.204338	0.382056
Y39A1A.22	Y39A1A.22	0.21459	0.382327
M88.7	M88.7	-0.244383	0.384184
F55B12.5.1	nrf-5	0.267028	0.384184
F29A7.6.1	F29A7.6	-0.367419	0.384468
F27D9.8a	stn-2	0.57954	0.384468
T20G5.14	T20G5.14	0.145632	0.385271
F41G4.3a	sto-5	0.484785	0.385621
Y76B12C.7.2	cpsf-1	0.196722	0.385867
F57B10.3a	F57B10.3	0.186251	0.38645
Y92C3B.1	kbp-4	-0.550443	0.38645
C27A12.10	mbd-2	-0.193082	0.38645
Y50D7A.11	Y50D7A.11	0.224829	0.38645
ZK1290.5	ZK1290.5	0.519925	0.38645
B0507.10	B0507.10	-0.980257	0.386874
F33D4.3	flp-13	0.420651	0.386992
C16A3.8.2	thoc-2	-0.280801	0.386992
Y34B4A.9.1	Y34B4A.9	0.251215	0.387386
F28B12.1b	F28B12.1	-0.66217	0.390011
F33D11.3	col-54	-1.89793	0.390085
F01F1.10b	eng-1	-0.264794	0.390085
C23H4.1.2	cab-1	0.28807	0.390218
F55A12.10.1	F55A12.10	-0.280085	0.390605
T25G12.6	T25G12.6	0.39307	0.390605
ZC376.4	ZC376.4	-0.506393	0.390605
Y48G9A.4	frl-1	0.219174	0.39066
Y116A8C.12	arf-6	-0.283005	0.390772
ZK287.2.1	sulp-8	-0.388212	0.391225
F58B6.2	inft-1	-0.883773	0.391314
C04H5.1	C04H5.1	0.209059	0.392079
F33H2.3	F33H2.3	-0.267988	0.392079
F58E2.4	F58E2.4	0.506017	0.392079
C26B2.7	C26B2.7	-0.195482	0.39389
F07H5.5b	F07H5.5	0.194673	0.39389
T09F5.11	fbxa-84	0.644455	0.39389
C09E8.2a	lips-7	-1.71037	0.39389
M04F3.3	M04F3.3	-0.503866	0.39389
Y39B6A.24.1	Y39B6A.24	0.905536	0.39389
C17C3.18.2	ins-13	-1.54308	0.394038
M116.5	M116.5	0.28465	0.394038
F25C8.4	acs-12	0.301706	0.394361
Y41E3.10a.1	eef-1B.2	0.124126	0.394361
K02F3.2	K02F3.2	0.233953	0.394361
B0286.4b	ntl-2	0.209412	0.394361
F14B8.7	otpl-3	-0.475999	0.394361
JC8.3c.2	rpl-12	0.112053	0.394361
T01C8.1a	aak-2	0.175519	0.394929
F23F12.13	F23F12.13	0.493044	0.394929
C01C7.1b	ark-1	0.167761	0.395237
E02C12.13	ttr-49	-0.34565	0.395237
T27F2.2b	T27F2.2	0.424029	0.395846
K03B4.3b.1	taf-10	-0.253927	0.396402
Y43H11AL.1.1	Y43H11AL.1	-0.161535	0.396402
Y48B6A.2.1	rpl-43	0.0918222	0.397281
Y48G8AL.7	Y48G8AL.7	-0.499046	0.397596
F25B4.4	F25B4.4	-0.229947	0.398894
R05G9.2b	R05G9.2	0.67035	0.399275
C55C2.2	ssp-19	-2.31521	0.399312
F25B5.7c	psf-1	-0.201585	0.399505
F59F4.3	F59F4.3	0.244833	0.400138
K03E6.3	ncs-3	-0.92022	0.400138
C04F5.1	sid-1	0.202863	0.400138
F35B3.7	F35B3.7	0.595946	0.400963
Y48G1C.9.1	Y48G1C.9	-0.28106	0.401054
C52D10.8	skr-13	-0.336921	0.401198
F08G2.5	F08G2.5	0.461554	0.401245
E01G4.4	pqn-27	0.199124	0.401245
C35A11.4	C35A11.4	0.536239	0.401343
C33H5.6	swd-2.1	-0.411676	0.401538
F33E2.5.2	F33E2.5	-0.291205	0.402334
Y71F9B.2	Y71F9B.2	-0.157531	0.402499
B0261.8	B0261.8	-0.455759	0.402677
R08E3.3a	R08E3.3	-0.239927	0.402677
C53D6.4	C53D6.4	-0.162093	0.403326
K03E6.6	pfn-3	0.397873	0.403838
F42A9.5	cyp-33E2	-0.384475	0.40505
D1007.12.1	rpl-24.1	-0.208272	0.40505
T02G6.2	T02G6.2	0.616	0.406456
C39B5.2.1	C39B5.2	-0.732562	0.407091
C44B7.12	C44B7.12	-0.388949	0.407267
R10E4.3	R10E4.3	-1.1264	0.407267
F48C11.3	nlp-3	0.373148	0.409899
T10D4.13	ins-19	-0.637228	0.410143
T03G6.2a	nhr-40	0.270574	0.410143
K09E10.2	oac-58	0.865825	0.410143
ZK856.16	ZK856.16	-0.385696	0.410143
R11A5.4b.1	R11A5.4	0.261658	0.410755
Y37E3.7.1	rla-1	0.150345	0.410755
Y104H12D.3.1	Y104H12D.3	0.195414	0.410755
W06D4.1	hgo-1	0.215021	0.411039
K10D3.2	unc-14	0.164288	0.411039
ZK970.4.1	vha-9	-0.175702	0.411039
W02D9.6	W02D9.6	-0.423463	0.411039
ZK1098.7	ZK1098.7	-0.285961	0.411039
R53.4.1	R53.4	0.108023	0.412486
C42D4.6	skr-16	-0.429474	0.413705
C32F10.6	nhr-2	-0.352642	0.413751
Y44E3A.3	Y44E3A.3	-0.321541	0.414491
W02D3.11b.1	hrpf-1	-0.129174	0.414534
F54D5.3.1	F54D5.3	0.244765	0.415431
ZK863.6.1	dpy-30	-0.177258	0.416504
Y39B6A.13	Y39B6A.13	-0.413187	0.416733
C15A11.3	sol-1	0.656858	0.417258
R05D3.1	R05D3.1	-0.160741	0.418043
Y41C4A.10.1	elb-1	0.209425	0.41808
K04C1.3.1	K04C1.3	-0.487366	0.41808
T04G9.1	T04G9.1	0.212258	0.419003
ZK652.11	cuc-1	-0.291533	0.420832
F12E12.11	F12E12.11	0.600181	0.420832
R06B9.3	arrd-13	0.243571	0.421034
F25B3.6	F25B3.6	-0.244405	0.421034
F59B1.2.1	F59B1.2	-0.263592	0.421034
C18E9.11a.1	ooc-5	-0.141615	0.421034
C49F8.2	C49F8.2	0.490469	0.421167
ZK1307.8.1	ZK1307.8	-0.138382	0.421167
C34D4.12	cyn-12	-0.230032	0.421585
R05G6.7.1	R05G6.7	-0.141948	0.421585
F16B4.1	nhr-177	-0.553107	0.422396
Y50D4C.1a	unc-34	0.241399	0.422396
C25A1.7b.1	iars-2	0.137196	0.422747
Y73E7A.3b.2	Y73E7A.3	0.304232	0.423069
ZK593.7.1	lsm-7	-0.367728	0.423487
EEED8.10a.1	EEED8.10	0.145335	0.424048
F13H8.12	F13H8.12	-1.71173	0.424048
ZK546.5	ZK546.5	-0.321353	0.424048
C01A2.2a	C01A2.2	0.34972	0.424485
C34E7.1.2	pqn-18	0.318715	0.425288
T12E12.6	T12E12.6	2.15352	0.425288
Y66D12A.24	Y66D12A.24	0.424695	0.425288
F43C1.3	F43C1.3	-0.472718	0.426988
T04A8.11.2	T04A8.11	-0.128606	0.426988
ZC155.7	syn-16	-0.239215	0.427727
K02B12.2	K02B12.2	-0.721282	0.428093
R11F4.1.1	R11F4.1	0.914875	0.428093
R12B2.4	him-10	-0.411687	0.428185
K07H8.10.1	K07H8.10	-0.319115	0.428363
C29H12.6.1	C29H12.6	0.548337	0.429167
C36B1.7	dhfr-1	-0.175013	0.429167
JC8.7a	JC8.7	-0.272699	0.429167
M7.12	M7.12	-0.956235	0.429167
F23B2.12	pcp-2	0.414036	0.429167
B0361.7	pho-5	0.147026	0.429167
Y106G6D.3	Y106G6D.3	-1.81857	0.429167
M199.2.1	M199.2	-0.324688	0.429561
F46C5.6	F46C5.6	0.389258	0.429591
W03D8.5	W03D8.5	-1.93441	0.431424
F07C3.7	aat-2	0.376425	0.431511
F08D12.3b	F08D12.3	-0.934635	0.431511
ZC155.1.1	nex-1	0.240067	0.431511
C14B9.8.1	C14B9.8	0.134085	0.433147
F45H11.8	F45H11.8	-0.205373	0.434125
H14A12.5	H14A12.5	-0.528886	0.434459
C50A2.2	C50A2.2	0.292697	0.434593
Y66H1B.2g.1	fln-1	0.206487	0.434593
W06A7.5	nspa-8	-1.71361	0.434593
C07A9.2.1	C07A9.2	-0.167686	0.434613
K11G12.5.1	K11G12.5	0.154904	0.434613
T20F7.1	T20F7.1	-0.247115	0.435334
R05G6.4	R05G6.4	-0.164777	0.435471
C24A1.3a	C24A1.3	0.304777	0.4363
T08A9.7.1	spp-3	-0.276281	0.4363
Y108G3AL.2	Y108G3AL.2	-0.225306	0.4363
C15C6.4	C15C6.4	-0.403539	0.436806
F25G6.8.2	F25G6.8	-0.242108	0.436806
K09A9.2.1	rab-14	-0.253203	0.436806
F15B9.6.1	F15B9.6	0.735243	0.437072
F53E10.4	irg-3	0.600251	0.437997
K03E6.7.1	K03E6.7	0.301868	0.437997
Y38F2AR.6	Y38F2AR.6	0.230671	0.437997
Y39A3CR.3	Y39A3CR.3	0.242844	0.437997
F28C1.2	egl-10	0.285309	0.438758
F57C12.4	mrp-2	0.39437	0.438758
Y71F9AL.10.1	Y71F9AL.10	0.171548	0.440533
C44E4.1b.2	C44E4.1	0.234725	0.441316
C48E7.6	C48E7.6	0.487624	0.441316
F35H8.4	F35H8.4	-1.59373	0.441316
F45E10.2a	F45E10.2	-0.446466	0.441316
D1053.1	gst-42	0.350089	0.441316
ZK105.1	ZK105.1	-0.521718	0.441316
ZK632.11.1	ZK632.11	-0.27359	0.441316
K06H7.4.1	grp-1	-0.217649	0.441622
T05A10.1b	sma-9	0.273553	0.441622
C01F6.9	C01F6.9	-0.418136	0.441793
C16A3.11	C16A3.11	0.453154	0.441793
C33A11.1.2	C33A11.1	0.254607	0.441793
D2007.4	D2007.4	-0.199113	0.441793
VF11C1L.1	ppk-3	0.175303	0.441793
R13G10.2	amx-1	-0.143981	0.442074
C25H3.3	C25H3.3	-0.395433	0.442734
R144.9	mdt-11	-0.365811	0.442734
VF13D12L.1.1	VF13D12L.1	0.183028	0.442734
C08B11.9	C08B11.9	-0.256297	0.443555
ZK1127.9c	tcer-1	-0.161042	0.443707
Y73F8A.27.1	Y73F8A.27	-0.188461	0.443789
Y54G9A.3a	kqt-3	0.361885	0.445352
Y39B6A.20.1	asp-1	0.451457	0.446063
C15H9.5.1	C15H9.5	0.152611	0.446063
C53C7.5b	C53C7.5	-0.591332	0.446063
M18.6	M18.6	0.150937	0.446063
T23D8.8	cfi-1	-0.661154	0.446799
F33D4.4.1	F33D4.4	0.189757	0.446799
F58A4.7a.1	hlh-11	0.331089	0.446799
C07E3.1a	stip-1	-0.310038	0.446799
F29C12.5	bath-45	0.515357	0.447952
R03D7.3	R03D7.3	-0.346928	0.44885
T01G6.8.1	nhr-130	0.435493	0.449829
E03E2.1.1	cyp-43A1	0.340676	0.451067
C29G2.1	C29G2.1	-0.430246	0.451169
W01C8.3	set-19	0.189895	0.451469
C03B1.14	C03B1.14	-0.37478	0.452971
F59D12.1	F59D12.1	0.607483	0.452971
ZK270.2a.2	frm-1	0.274715	0.452971
K08D8.3	K08D8.3	-0.483643	0.453474
F11A10.9	F11A10.9	0.369303	0.454486
F26F2.7	F26F2.7	0.219327	0.454486
ZK1005.1b	pme-5	0.284463	0.454486
T21B10.2c.1	enol-1	0.13629	0.455111
C06A5.8a	C06A5.8	-0.405114	0.455225
C09B8.4	C09B8.4	-1.54858	0.455225
C46H11.10b.1	C46H11.10	-0.674157	0.455225
Y57A10A.25	Y57A10A.25	0.190854	0.455323
F01G4.2.1	ard-1	-0.10093	0.455945
C13C4.6	C13C4.6	0.285412	0.455945
C49C3.4	C49C3.4	0.292709	0.455945
ZK328.1b	cyk-3	0.167576	0.455945
M02B7.4	M02B7.4	0.16079	0.455945
Y39H10A.3a	mtm-9	0.206191	0.455945
Y110A2AR.2	ubc-15	0.195348	0.455945
Y57G7A.5	Y57G7A.5	-1.45413	0.455945
Y71G12A.2b	Y71G12A.2	0.210061	0.455945
R06C7.3.1	dhp-1	0.457504	0.456098
F53H1.4c.1	F53H1.4	-0.254942	0.456098
Y49A3A.1	Y49A3A.1	0.204292	0.456098
Y71F9AL.9.1	Y71F9AL.9	0.128337	0.456098
F48F7.1b	alg-1	0.322117	0.457627
C46F4.2.1	acs-17	0.453474	0.45821
C26E6.7a.1	eri-9	-0.284428	0.45821
F01G4.3	F01G4.3	0.15041	0.45821
F10C2.3	F10C2.3	0.60602	0.45821
F56H6.15	F56H6.15	-0.473589	0.45821
H19N07.4.1	mboa-2	0.249753	0.45821
F23F1.8a	rpt-4	-0.180829	0.45821
C53C11.3	ptr-5	0.407519	0.458897
F23B2.7a	F23B2.7	-1.14702	0.460897
F02A9.2.1	far-1	0.174378	0.461165
B0403.3	B0403.3	0.459687	0.46143
C36E6.1a	C36E6.1	0.243739	0.46143
Y47G6A.8	crn-1	-0.281506	0.46143
F54D5.9	F54D5.9	0.216662	0.46143
F10C2.2	kup-1	-0.401218	0.46143
F33D4.1b	nhr-8	-0.491253	0.46143
R07E4.1a	R07E4.1	0.289967	0.46143
R11.4	R11.4	-0.402108	0.46143
T02C12.3	T02C12.3	-0.278216	0.46143
Y37E11B.5.1	Y37E11B.5	0.184378	0.46143
Y47G6A.29	Y47G6A.29	0.238369	0.46143
Y49E10.23b	Y49E10.23	-0.310404	0.46143
ZC443.3.1	ZC443.3	0.204924	0.46143
F54D8.4	cah-1	-0.52397	0.461499
ZK688.6a.1	pcp-5	0.146494	0.461499
Y48G8AL.8a.1	rpl-17	0.13867	0.461499
F19F10.3	F19F10.3	0.372607	0.461662
C15H9.1	nnt-1	0.416239	0.461662
M02B7.7.2	M02B7.7	-0.451988	0.461748
K08F4.8	msp-38	-1.8222	0.46382
C34D4.3	C34D4.3	-1.5382	0.464371
Y51A2D.4	hmit-1.1	1.03724	0.464371
F42F12.1	nspc-9	0.25931	0.464371
F18H3.3b	pab-2	0.274192	0.465052
EEED8.2	EEED8.2	0.380158	0.465585
T01G1.3.1	sec-31	0.165749	0.465585
K04G2.6.1	K04G2.6	0.177823	0.467677
C42D8.8b.1	apl-1	0.191277	0.468462
C44E4.7	C44E4.7	0.225272	0.468462
F29C4.8b	col-99	-0.890643	0.468462
F41B5.4	cyp-33C3	0.560002	0.468462
F35D11.11d.1	dyf-14	0.405671	0.468462
F02C12.1	F02C12.1	0.287111	0.468462
F22D3.6	F22D3.6	-0.26557	0.468462
F35D2.6	F35D2.6	1.98408	0.468462
K07G5.6.1	K07G5.6	-0.142362	0.468462
K10C2.8	K10C2.8	-0.708292	0.468462
K10D2.5	K10D2.5	-0.251537	0.468462
T21E3.3	lrp-2	0.406618	0.468462
Y22F5A.5	lys-2	0.599705	0.468462
F09C3.1	pes-7	0.220899	0.468462
Y43F8B.1e	Y43F8B.1	0.385274	0.468462
Y48B6A.6a.1	Y48B6A.6	-0.326366	0.468462
Y38E10A.10	lips-16	0.507536	0.468564
M01G5.5	snf-6	0.221314	0.468564
Y73F8A.6	ccg-1	0.303197	0.468639
ZK430.5	ZK430.5	-0.331948	0.469632
Y48E1C.1c	Y48E1C.1	-0.220717	0.46967
K08B4.4	ugt-20	0.517105	0.470033
Y57A10A.16	Y57A10A.16	-0.294312	0.470033
K04G7.4b.2	nuo-4	0.100654	0.47026
C27D6.12a	C27D6.12	-0.392668	0.470562
W04A8.5	W04A8.5	-0.462086	0.471115
C12C8.2b	C12C8.2	0.313129	0.471267
B0432.13.2	B0432.13	-0.30203	0.471432
B0491.5.1	B0491.5	0.116139	0.471514
Y111B2A.12a.1	Y111B2A.12	0.155436	0.47181
B0035.11.1	B0035.11	-0.23552	0.472378
C28A5.6	C28A5.6	-0.863339	0.472378
F35B12.7.1	nlp-24	-0.860908	0.472378
T24H7.2.1	T24H7.2	-0.0922682	0.472378
Y50D4B.3	Y50D4B.3	-0.946013	0.472378
ZK742.5.1	lbp-4	-0.286395	0.472645
C05D11.2.1	vps-16	0.169015	0.472645
Y47D3A.28	Y47D3A.28	-0.247915	0.472645
Y37E11B.4	taf-2	0.238151	0.472743
C50F2.8	C50F2.8	-0.542152	0.473439
F57G4.8	fbxa-192	0.369972	0.473642
C26G2.1	syg-2	-0.374962	0.473642
F35F10.6.1	F35F10.6	0.678315	0.473911
F40A3.7	F40A3.7	0.577536	0.473911
H12C20.2a	pms-2	0.231244	0.473911
R06F6.11	tag-209	0.338008	0.473911
B0228.4d	cpna-2	0.447818	0.474005
C38H2.1	tbc-8	0.309154	0.474005
ZK1098.5.1	ZK1098.5	-0.27747	0.474275
F22B3.2	his-63	0.287466	0.474889
Y110A7A.21	Y110A7A.21	0.150324	0.474889
Y105E8B.8a	ero-1	0.138503	0.474939
F01F1.8b.1	cct-6	0.117476	0.476172
Y46B2A.1	fbxc-51	-0.512064	0.476172
T23H2.4	T23H2.4	-1.06499	0.476172
T24A6.20	T24A6.20	-0.314146	0.476172
C34D4.13	C34D4.13	-0.298739	0.476762
F54D8.6	F54D8.6	-0.200005	0.477223
Y48A6B.5.1	exos-1	0.187278	0.477666
F15E6.4	F15E6.4	-0.663786	0.477666
F45H7.4.1	prk-2	0.671097	0.477705
ZK616.2	ZK616.2	-0.439353	0.477705
Y92H12BL.1	Y92H12BL.1	0.19077	0.477772
F13G3.7b.1	F13G3.7	0.115516	0.478511
T07G12.5b	T07G12.5	0.523752	0.478511
C38C3.3	C38C3.3	-1.25986	0.478893
C52B9.8	C52B9.8	-0.291501	0.478893
M05D6.7	gbh-2	-0.356971	0.478893
Y27F2A.3a	sri-40	-1.73815	0.478893
ZK688.7	ZK688.7	-0.3843	0.478893
F36A2.3.1	F36A2.3	-0.386424	0.47896
W02H5.9	W02H5.9	0.256326	0.47951
B0238.10.1	B0238.10	0.10868	0.47968
F38A3.1	col-81	-1.92995	0.47968
R11G11.2b	nhr-58	-0.538124	0.47968
R05D11.6.1	R05D11.6	-0.261729	0.47968
R04F11.2.2	R04F11.2	-0.121727	0.48009
F13E6.4	F13E6.4	0.206818	0.480132
C25H3.12	C25H3.12	-0.332365	0.480387
Y40H7A.10	Y40H7A.10	0.399278	0.480387
F55D10.1.1	aman-1	0.214011	0.481009
T10B10.8	T10B10.8	0.405328	0.481428
W09G3.6a	W09G3.6	0.198802	0.481893
C27A7.5a	C27A7.5	0.329166	0.482116
C16C2.2a.1	eat-16	0.329345	0.482116
F44G4.1	F44G4.1	-0.279174	0.482116
F52C12.4	F52C12.4	0.231535	0.482116
C48B4.10	C48B4.10	0.23996	0.482679
C14B1.7a	C14B1.7	0.337034	0.483899
C49A9.2	C49A9.2	-0.441632	0.483899
C50D2.9.1	C50D2.9	-0.205606	0.483899
R04A9.5.1	R04A9.5	-0.338412	0.483899
T09F3.2	T09F3.2	0.18241	0.483899
W02D3.9.1	unc-37	-0.13657	0.483899
Y47H9C.11	Y47H9C.11	-0.332905	0.483939
C54F6.14	ftn-1	0.501174	0.484378
F53B2.6	ham-1	-0.99506	0.484378
T21C9.6	T21C9.6	0.211855	0.484378
C02H7.3a	aex-3	0.305801	0.485413
Y57A10B.3	btb-14	0.331068	0.485833
R09B3.6	R09B3.6	-0.358463	0.485833
F53A3.3a.2	rps-22	0.127307	0.485833
F32A5.1a	ada-2	-0.293991	0.486078
Y34B4A.5	Y34B4A.5	0.267036	0.486078
F44B9.3a	cit-1.2	0.189671	0.487207
C23G10.6	C23G10.6	0.916126	0.48724
T28C6.1c	grsp-2	-0.678017	0.48724
C01G5.5	C01G5.5	-0.233671	0.488197
C50F4.16.1	C50F4.16	0.182485	0.488197
F54D5.11.1	F54D5.11	-0.31175	0.488197
C05C8.4	gei-6	-0.158194	0.488197
F54C9.2	stc-1	-0.14623	0.488197
Y20F4.4	Y20F4.4	0.232281	0.488197
Y69A2AR.36	Y69A2AR.36	-0.580739	0.488347
F29G9.5.1	rpt-2	-0.198504	0.488818
C10H11.7	C10H11.7	-1.63185	0.489566
K07A12.3.1	asg-1	-0.221425	0.489706
F11G11.11	col-20	-1.63974	0.489944
C04F12.3	ikb-1	0.437735	0.489944
F57B10.6	xpg-1	-0.298332	0.489944
C44C1.2	C44C1.2	-0.250501	0.489952
H35B03.1	H35B03.1	0.310085	0.489952
Y119D3B.12b	Y119D3B.12	-0.178492	0.491043
Y43F8C.12	mrp-7	0.214203	0.491292
K11D2.3a.1	unc-101	0.139727	0.49145
T05H4.11.1	T05H4.11	-0.165415	0.491558
K02B12.8b	zhp-3	-0.32757	0.491558
ZC416.8b	cha-1	0.428155	0.492603
K02B7.3b	K02B7.3	-0.387243	0.492603
K03H6.2	K03H6.2	0.60051	0.492603
K09E4.2.1	K09E4.2	0.182712	0.492603
Y40B1A.4	sptf-3	-0.254361	0.492603
W08E3.2	W08E3.2	-0.183245	0.492603
Y73C8B.1	Y73C8B.1	-0.529844	0.492603
Y75B8A.8	Y75B8A.8	0.168968	0.492603
F02H6.5b	sqrd-1	0.373145	0.493245
Y37H9A.3.1	Y37H9A.3	0.196231	0.493245
R12E2.15.2	R12E2.15	-1.75785	0.494489
C13F10.4	C13F10.4	0.183715	0.494873
Y45F10D.9	sas-6	-0.332575	0.494873
Y66C5A.1	Y66C5A.1	-1.25964	0.494873
C44H4.5	tap-1	-0.227651	0.49606
F27C8.1	aat-1	0.512319	0.496512
F28D1.10	gex-3	0.184991	0.496512
Y53G8B.4b	nipa-1	0.235336	0.496512
Y18D10A.13	pad-1	0.248809	0.496512
C26D10.1.1	ran-3	0.136269	0.496512
R90.2	ttr-27	-0.979284	0.496512
Y69A2AR.16	Y69A2AR.16	0.167101	0.496512
Y102A11A.8	Y102A11A.8	-0.311194	0.496609
W01F3.1a	W01F3.1	0.330769	0.498101
Y116A8C.26a	Y116A8C.26	0.148228	0.498101
Y54E10A.11	Y54E10A.11	0.133583	0.498101
K08D10.7.2	scrm-8	-1.50568	0.498196
R13H4.3	pho-8	-1.2029	0.498637
C11D2.4.1	C11D2.4	-0.11904	0.499068
C14C6.5	C14C6.5	-0.478102	0.499068
T25C12.3	T25C12.3	0.33289	0.499068
C25H3.7.1	C25H3.7	-0.194693	0.499251
Y17D7A.1	nhr-230	0.462947	0.499436
Y37E11AL.3a.1	Y37E11AL.3	-0.302091	0.500903
C10G8.8a	C10G8.8	-0.673805	0.50111
C54D10.1	cdr-2	0.703753	0.50111
Y60A3A.12	chk-2	0.27676	0.50111
Y82E9BR.15	elc-1	0.196451	0.50111
F25H5.1f	lim-9	0.280333	0.50111
F54E4.1	rbc-1	0.200569	0.50111
T25B6.2	T25B6.2	0.385306	0.50111
K08F11.4a	yars-1	-0.132916	0.50111
C29E4.1	col-90	-1.51398	0.502361
T28H11.1	ssq-4	-1.60773	0.503894
T22B7.1c.2	egl-13	0.76749	0.505329
F32A11.1	F32A11.1	0.0960607	0.505329
C50C3.5	C50C3.5	-0.491076	0.505792
C04F6.3.1	cht-1	-0.623538	0.505792
F21C3.5	pfd-6	-0.160403	0.506501
F30A10.1	F30A10.1	-0.286648	0.506751
Y34D9A.3	Y34D9A.3	0.219542	0.506751
Y59H11AR.6	Y59H11AR.6	-0.473283	0.507005
C25B8.4a	clec-266	-0.776386	0.507876
F08H9.6	clec-57	0.459889	0.507876
F09E5.8.1	F09E5.8	-0.18355	0.507876
C54D1.3	ist-1	0.28293	0.507876
K03H1.2	mog-1	-0.135813	0.507876
ZK795.1	ZK795.1	0.356608	0.507876
F26A1.1	F26A1.1	-0.279266	0.508745
F56D2.6a	F56D2.6	0.191677	0.508745
H28O16.2	H28O16.2	-0.229128	0.508745
R03A10.1	R03A10.1	-0.463834	0.508745
Y105E8A.36	Y105E8A.36	0.34584	0.508745
Y82E9BR.22	Y82E9BR.22	-0.408195	0.508745
R53.7a.1	aakg-5	0.267019	0.508884
C30H7.2b	C30H7.2	0.122408	0.508884
ZK1248.2	col-74	-0.874851	0.509335
H32C10.1.2	H32C10.1	-1.43968	0.511434
Y106G6H.2b.2	pab-1	0.137	0.511434
R10E4.9	R10E4.9	0.163274	0.511434
F08C6.4b	sto-1	-0.343701	0.511434
Y22D7AR.6.1	Y22D7AR.6	0.332688	0.511434
Y39B6A.1.1	Y39B6A.1	0.587694	0.511434
Y43F4B.7.1	Y43F4B.7	0.196979	0.511434
Y57E12AR.1	Y57E12AR.1	0.665275	0.511434
ZK616.8	ZK616.8	-1.6279	0.511434
F39G3.7	prx-6	0.294007	0.511887
T17E9.2b	nmt-1	0.174995	0.512109
W05B2.6	col-92	-1.67166	0.512462
Y54F10AR.1	Y54F10AR.1	-0.232087	0.512462
C35D10.16	arx-6	0.144777	0.512667
C54G4.8.1	cyc-1	0.117202	0.512667
Y106G6G.1	Y106G6G.1	-0.957225	0.512967
D1022.8	cah-2	-0.480217	0.51341
F01D4.5b	F01D4.5	-0.450437	0.51406
C45G7.3	ilys-3	-1.15099	0.51406
F20C5.2b	klp-11	-0.416049	0.51406
T08B2.10.1	rps-17	-0.177429	0.51406
ZK688.5b	ZK688.5	0.18308	0.51406
B0393.4	B0393.4	-0.939466	0.514521
F40A3.5	F40A3.5	0.403291	0.514521
C13B9.4c.1	pdfr-1	0.280632	0.514702
W02G9.2.1	kel-8	-0.298767	0.516133
F40F8.5	F40F8.5	0.317985	0.516849
F42F12.3	F42F12.3	0.25596	0.516849
M01F1.5.1	hmit-1.3	0.25876	0.516849
T18H9.5a	inx-10	0.341282	0.516849
F45H11.2	ned-8	-0.214995	0.516849
C28C12.5	spp-8	0.363006	0.516849
T20H4.5	T20H4.5	-0.1542	0.516849
Y75B8A.6	Y75B8A.6	-0.445362	0.516849
Y73F8A.19	cpna-4	0.633822	0.517581
T05H10.5a	ufd-2	0.107684	0.517586
F25E5.4	F25E5.4	0.459375	0.517853
C47G2.3.1	C47G2.3	0.10552	0.518186
F22E5.9	F22E5.9	-0.306887	0.518186
H17B01.4a	H17B01.4	0.12994	0.518186
Y40B10A.8.1	nhr-86	0.185744	0.518186
F32A6.5c	sto-2	0.851845	0.518186
ZK337.1a.1	tep-1	0.419324	0.518186
Y51A2D.7b	Y51A2D.7	0.214833	0.518186
C25H3.4.1	C25H3.4	-0.196374	0.518715
K12H4.2	K12H4.2	-0.243339	0.518715
C05C12.1	C05C12.1	-1.35266	0.518797
C45G9.7	C45G9.7	-0.466054	0.519057
F46A8.10	scrm-6	-1.43254	0.519364
K08C9.4	col-65	-1.53272	0.519534
F01D5.2	F01D5.2	0.606369	0.519876
F49D11.1	prp-17	-0.146386	0.520206
C37H5.2	C37H5.2	0.356017	0.520849
F43G6.11a	F43G6.11	0.303203	0.520849
F44D12.6	F44D12.6	-1.37367	0.520849
M28.10.1	M28.10	0.352579	0.520849
Y55F3AL.1	plx-1	0.24587	0.520849
T28B4.3	ttr-6	0.213272	0.520849
W01A8.4	nuo-6	-0.132491	0.521696
T19B4.7.1	unc-40	0.174003	0.521696
Y71G12B.14	lsm-6	-0.231761	0.522714
F26G1.4.2	ttm-2	0.429162	0.522714
F13G3.1	ztf-2	1.20467	0.524105
D2096.8.1	D2096.8	0.159262	0.524641
T15H9.7b.2	dnj-20	0.200093	0.524641
F41E7.2.1	F41E7.2	0.436375	0.524641
T04A11.6	him-6	0.268076	0.524641
K08E3.8.1	mdt-29	-0.204958	0.524641
F11C1.2	mff-1	-0.366734	0.524641
T22B11.5.1	T22B11.5	0.193573	0.524641
T28C6.7b	T28C6.7	-0.245328	0.524641
C06G3.7	trxr-1	0.108203	0.524641
Y106G6H.5.1	Y106G6H.5	0.126163	0.524641
Y119C1B.10a	Y119C1B.10	-0.33612	0.524641
Y18D10A.8	Y18D10A.8	0.385669	0.524641
Y26E6A.3	Y26E6A.3	0.323339	0.524641
Y38F1A.8.1	Y38F1A.8	0.56189	0.524641
ZK643.3b	ZK643.3	0.438048	0.524641
T22C1.11	T22C1.11	-0.236479	0.524871
C07A12.7a.1	C07A12.7	0.192452	0.527253
F28F8.3.1	lsm-5	-0.201634	0.527511
C24A11.8a.1	frm-4	0.133798	0.527755
F23H12.2.1	tomm-20	0.107563	0.527925
H29C22.1	H29C22.1	-0.773938	0.528253
H35B03.2a	H35B03.2	-0.356571	0.529224
Y56A3A.31	Y56A3A.31	0.143353	0.529224
ZK1320.6.1	arc-1	0.174417	0.529376
K07A3.2a	ptr-12	0.688908	0.529376
JC8.10b	unc-26	0.205447	0.529518
F59A7.8	F59A7.8	0.280763	0.529938
B0273.4a	unc-5	0.194741	0.532149
F57F10.1c	abts-3	0.387276	0.532826
F58B4.1b	nas-31	0.564787	0.532826
W04G5.11	W04G5.11	-0.320836	0.532826
Y50D4C.5	Y50D4C.5	0.228918	0.532826
R13H9.4	msp-53	-1.57455	0.5336
Y5F2A.1	ttr-16	0.175861	0.534605
C09D4.5.1	rpl-19	0.0960995	0.534703
T13C5.5	bca-1	-0.425217	0.534759
F48C1.9	F48C1.9	-0.587777	0.534759
C16A11.7.1	C16A11.7	-1.50365	0.534943
Y48B6A.14.1	hmg-1.1	-0.181171	0.534943
R06C7.6	R06C7.6	-0.34246	0.534943
Y73C8B.2	Y73C8B.2	-0.289542	0.534943
ZK1127.12.2	ZK1127.12	-0.29062	0.535737
C53C9.3a	kvs-1	0.515852	0.536144
F42C5.5	F42C5.5	-1.74461	0.536579
F15A4.11	tag-281	-0.223737	0.536579
R10E4.1.1	R10E4.1	-0.176433	0.536963
C53C11.5	C53C11.5	0.550252	0.537031
F59D6.3	F59D6.3	0.547187	0.537031
C33G8.6	nhr-42	0.289187	0.537031
M03A1.1a	vab-1	0.187276	0.537031
F52H2.2.1	aat-3	-0.317433	0.537372
F09A5.1	F09A5.1	0.520518	0.537372
T01A4.1d	gcy-28	0.208204	0.537372
Y54G9A.7	Y54G9A.7	0.145851	0.537372
C11H1.8	C11H1.8	0.202792	0.537482
ZK20.5.1	rpn-12	-0.209039	0.537482
ZK1248.6	msp-64	-1.52506	0.538404
W02D3.8	smg-5	-0.161006	0.53846
Y51A2D.15	Y51A2D.15	-0.47832	0.53846
F36D3.4	F36D3.4	-1.38953	0.538728
DY3.4a.1	trt-1	-0.393185	0.538902
C11G6.1	taf-3	-0.253367	0.539899
ZK652.4.1	rpl-35	0.0960221	0.539938
ZC395.3b	toc-1	0.127342	0.540025
Y62F5A.12	Y62F5A.12	-0.328966	0.540677
C09F9.3c	glna-1	0.365137	0.540879
R12E2.14.1	R12E2.14	-1.67899	0.541032
B0511.10.1	eif-3.E	0.0906665	0.541106
C08F11.8.1	ugt-22	0.314444	0.541106
C39D10.11	C39D10.11	0.348743	0.541269
C34B7.1	C34B7.1	-0.613796	0.541335
F29C4.2.1	F29C4.2	-0.15144	0.541335
Y56A3A.13.1	nft-1	-0.146309	0.541335
K08H2.1	skr-21	-0.363408	0.541335
T27A1.5a.1	T27A1.5	0.350066	0.541335
Y116A8C.9	Y116A8C.9	0.164027	0.541335
F40G9.2	F40G9.2	-0.260281	0.541409
Y41E3.9a	fcd-2	0.219747	0.541409
H25P06.2a	cdk-9	0.212629	0.541493
F14H8.6b	cng-1	-0.576801	0.541808
F23H11.8a	pef-1	0.542797	0.541808
T27A10.3a.1	ckc-1	0.311006	0.542881
F44G3.2	F44G3.2	-0.691002	0.543408
K01C8.5	gei-14	-0.45618	0.543408
C47B2.5.1	eif-6	0.172457	0.545114
R10E11.1b	cbp-1	0.18946	0.545565
R01E6.6	glb-20	0.549407	0.545826
F42G8.12.1	isp-1	0.119925	0.546035
F53C11.4.1	F53C11.4	0.140491	0.546605
C02E7.7	C02E7.7	-1.36988	0.547232
C30G12.2	C30G12.2	0.651433	0.547232
EEED8.16.1	EEED8.16	-0.210983	0.547232
F27E5.7	F27E5.7	-0.744818	0.547232
F21D12.1e	nhr-21	0.266415	0.547232
T10B5.8	T10B5.8	0.339255	0.547232
T05G5.8.2	vps-53	0.118834	0.547232
ZC239.6.1	ZC239.6	0.458648	0.547773
ZK1025.7	bah-1	-1.68334	0.54786
F08F8.8	gos-28	-0.201116	0.54786
T22C8.8	vab-9	0.428415	0.54786
F15D4.5	F15D4.5	-0.423505	0.547885
F26H9.2	F26H9.2	-0.162457	0.547885
C08E8.10	C08E8.10	0.618788	0.54799
C47E12.11b	C47E12.11	-1.42253	0.54799
F56B3.6	F56B3.6	-1.34224	0.54799
T05A7.4.1	hmg-11	-0.35086	0.54799
R12E2.7.1	R12E2.7	-1.50137	0.54799
T16H12.1a	T16H12.1	0.288182	0.54799
Y62E10A.6.1	Y62E10A.6	-0.150417	0.54799
C52B9.2b.1	C52B9.2	-0.383622	0.548188
F47G3.1	F47G3.1	0.626985	0.548188
R74.2	R74.2	-1.65552	0.548188
T13C2.4	ssup-72	-0.23466	0.548188
T07C4.7.1	mev-1	0.10338	0.548292
Y47G6A.21.1	Y47G6A.21	-0.41252	0.548294
F53F1.4	F53F1.4	-1.34871	0.548646
C48B4.1.1	C48B4.1	0.607957	0.549183
F41H10.8.1	elo-6	0.371022	0.549793
ZK1058.3.1	ZK1058.3	-0.181915	0.550106
F57B1.3	col-159	-1.601	0.550229
F22B7.5a.1	dnj-10	-0.143794	0.550229
F43C9.1	F43C9.1	0.824518	0.550229
T14F9.3.1	hex-1	0.360602	0.550229
M57.2.2	M57.2	0.166941	0.550229
Y38C1AA.3a	pnc-1	-0.205248	0.550246
F53A3.2	polh-1	-0.293371	0.550246
R12E2.3.1	rpn-8	-0.181501	0.550246
Y22D7AR.13.1	ser-4	-0.387522	0.550246
B0563.4.1	tmbi-4	0.16398	0.550246
Y80D3A.1	wars-1	0.139473	0.550246
Y38E10A.23	Y38E10A.23	0.2028	0.550246
ZK1058.2	pat-3	0.123217	0.550787
Y53G8AR.2a	Y53G8AR.2	0.177772	0.550787
C26E1.2	C26E1.2	-0.336785	0.55096
F01F1.2.1	F01F1.2	-0.226145	0.55096
K02E10.4a	K02E10.4	1.51308	0.55096
Y18D10A.7a	ptr-17	-1.24432	0.55096
R02D5.3.1	R02D5.3	-0.427441	0.55096
T01G5.7	T01G5.7	-0.533448	0.55096
ZC84.6	ZC84.6	1.37966	0.55096
C35D10.5.1	C35D10.5	-0.145492	0.551053
R13H8.1b.1	daf-16	0.219349	0.551053
Y119D3B.16	Y119D3B.16	0.180866	0.551251
W03F9.4.1	W03F9.4	-0.544103	0.552179
C27A12.2	C27A12.2	-0.248358	0.552681
PAR2.4a.2	mig-22	0.140741	0.552681
T23F2.2b	T23F2.2	0.279504	0.552681
C08F8.1	pfd-1	-0.160984	0.553452
Y47D3A.1	Y47D3A.1	-0.396888	0.553452
ZK370.3b.1	hipr-1	0.154346	0.553615
C01G8.9a	let-526	0.204837	0.553615
T06A10.1	mel-46	0.191094	0.553615
W02B12.2	rsp-2	-0.108381	0.553615
C47B2.3.1	tba-2	0.114461	0.553615
Y105E8A.10a	Y105E8A.10	0.127656	0.553615
Y44F5A.1	Y44F5A.1	-0.225712	0.553615
K06C4.10	his-18	-0.300258	0.553937
C50F4.7	his-37	-0.181796	0.553937
C36B1.5.1	prp-4	0.124371	0.553937
Y32F6A.1.1	set-22	-0.421726	0.553937
F49E11.2	F49E11.2	0.976398	0.554317
F59C12.3	F59C12.3	-0.172882	0.554317
Y17D7B.7	Y17D7B.7	-0.892299	0.554317
ZK632.14	ZK632.14	-0.210697	0.554317
C39F7.2b	madd-2	-0.252469	0.555098
F17A9.6	ceh-49	-0.413065	0.55531
F53H10.2a	F53H10.2	0.226708	0.55531
Y18D10A.25	fkb-8	0.385435	0.55531
W10D9.4	nfyb-1	-0.15976	0.55531
H19N07.2a	math-33	0.150975	0.555327
C25A1.6.1	C25A1.6	0.138365	0.555598
DH11.5b	DH11.5	0.337959	0.555598
Y41D4B.16	Y41D4B.16	0.378008	0.555598
F41C6.7	F41C6.7	0.369191	0.555694
R09H10.5.1	R09H10.5	0.20353	0.556714
F09G2.3	F09G2.3	-1.0684	0.556714
C17F4.6	gcy-19	-0.448822	0.556714
H05L03.3.1	H05L03.3	0.291891	0.556714
C05C8.9b.1	hyls-1	0.133065	0.556714
T13F2.7	sna-2	-0.229022	0.556714
T23F11.6	T23F11.6	-0.601221	0.556714
T21C9.2b.1	vps-54	0.157174	0.556714
Y75B8A.24	Y75B8A.24	0.21715	0.557012
C48A7.1b	egl-19	0.299027	0.557108
K11C4.5a	unc-68	0.228352	0.557108
F33D11.11.1	vpr-1	0.118003	0.557108
C18A3.5b	tiar-1	0.106821	0.557687
Y48G1A.2.2	Y48G1A.2	-0.502918	0.557687
ZK792.5	ZK792.5	-0.200724	0.557762
C32E8.11	C32E8.11	0.173034	0.558496
K05C4.7.2	K05C4.7	-0.242395	0.558496
R08D7.4b.1	R08D7.4	-0.276725	0.558496
F56F11.2	F56F11.2	0.394202	0.559184
C47D12.7a	kel-1	0.421806	0.559184
R08C7.3.1	htz-1	-0.157756	0.560934
H12I13.4	fbf-1	0.212828	0.56132
T22C1.7	jph-1	0.33979	0.56132
Y57G11C.8	Y57G11C.8	0.439309	0.56132
C18A3.1	C18A3.1	-0.322531	0.562144
D2030.4.1	D2030.4	-0.176755	0.562144
F10F2.7	clec-151	-1.32199	0.562202
F46G10.6.1	mxl-3	0.385406	0.562202
Y111B2A.10b.1	Y111B2A.10	-0.146153	0.562202
R10E4.5d	nth-1	-0.272941	0.562325
F41F3.4	col-139	-1.84857	0.56274
T01G6.5	nhr-211	0.414003	0.56274
M01E11.7b.2	tag-163	-0.205514	0.56274
C14C10.6	C14C10.6	-0.447302	0.562876
C24A3.4	C24A3.4	0.26633	0.562876
K01A2.7	col-69	-1.52376	0.562876
Y47D3A.2	fbxa-128	-0.696723	0.562876
F58H12.1	kin-29	0.197649	0.562876
ZK616.5	ZK616.5	0.205725	0.562876
C50D2.6	C50D2.6	0.487055	0.563158
C25B8.6	nhr-120	0.437889	0.563158
Y46G5A.8	Y46G5A.8	-0.482098	0.563158
Y53F4B.24	Y53F4B.24	-1.1162	0.56343
ZC434.2.1	rps-7	0.14174	0.563438
Y116A8C.16a	rom-4	0.188631	0.563912
F54D7.4	zig-7	-0.167327	0.563912
K10C2.1	K10C2.1	0.458159	0.564041
M18.1	col-129	-1.89594	0.564588
C30F12.7	C30F12.7	0.306047	0.564813
Y8G1A.2.1	inx-13	0.342947	0.566028
C02F5.10	C02F5.10	-0.986592	0.566198
C29E4.13c.1	C29E4.13	-0.302901	0.566198
Y48G10A.4	Y48G10A.4	0.161665	0.566404
F36H9.5	F36H9.5	0.809388	0.567118
F28D1.1.1	F28D1.1	-0.219481	0.567453
F55A12.7	apm-1	0.209021	0.567659
F26H9.7	uev-3	-0.288162	0.567659
Y55F3C.9	Y55F3C.9	-0.391321	0.567659
ZK930.2	ZK930.2	-0.472813	0.567659
C30C11.4.1	C30C11.4	0.147249	0.568257
C36E8.1.1	C36E8.1	0.125352	0.569497
T05F1.10	dhs-4	-1.19431	0.569497
F37C4.4b.2	F37C4.4	0.409871	0.569497
F54F11.2a	F54F11.2	0.411339	0.569497
Y73B6BL.9b	hil-2	-0.275851	0.569497
Y45F10D.11a	lact-9	-0.183538	0.569497
Y44A6E.1a	pbo-5	-0.503686	0.56954
F53F4.10.1	F53F4.10	-0.141218	0.569543
Y51H4A.12	set-26	0.28065	0.56989
T22F3.3a	T22F3.3	0.189338	0.570938
Y42A5A.1	Y42A5A.1	0.478704	0.570938
K04G2.5.1	ath-1	-0.135621	0.571249
F52D10.6	F52D10.6	-0.415865	0.571249
R05F9.8	msp-33	-1.53727	0.571249
F09B9.1	oac-14	-1.07781	0.571249
T12D8.3.1	acbp-5	-0.213816	0.571251
M18.7a.1	aly-3	-0.139605	0.571251
Y38C1AA.7	Y38C1AA.7	-1.47505	0.571251
F39E9.11	btb-17	0.448324	0.571584
H27C11.1b.2	nhr-97	0.278768	0.571711
B0285.9	ckb-2	-0.759895	0.572279
[truncated: 27,617 more rows]
