# Supplementary material for: Opposing roles of microRNA Argonautes during Caenorhabditis elegans aging
Source: PLoS Genet. 2018 Jun 21;14(6):e1007379. doi: 10.1371/journal.pgen.1007379 (PMC6013023; doi:10.1371/journal.pgen.1007379)
Supplement: S4 Table — Related to Fig 4. Functional annotation clustering analysis of differentially expressed genes in alg-1(gk214) or alg-2(ok304) mutants compared to WT at day 5 of adulthood. The Database for Annotation, Visualization and Integrated Discovery (DAVID) was used to identify enriched biological processes in the different gene sets [71, 72]. (Spreadsheet uploaded separately). (XLSX) [file pgen.1007379.s004.xlsx]

## Sheet: UP alg-1
DAVID Functional Annotation clustering HIGH stringency
Input is list of alg-1 vs WT day 5 adult UP at least 2-fold
Annotation Cluster 1	Enrichment Score: 12.922851070670337
Category	Term	Count	%	PValue	Genes	List Total	Pop Hits	Pop Total	Fold Enrichment	Bonferroni	Benjamini	FDR
GOTERM_BP_FAT	GO:0030030~cell projection organization	40	1.85529	9.61262e-18	ZK520.3B.2, B0024.8, M28.7, C18H9.8, K03E6.4, F18C12.1, F45E10.1A, K02B12.4B, ZC504.4C, F59C6.7, F15A2.6A, F28F9.1, ZC247.3, D1007.1, R13H4.1, K07A9.2, M04C9.5A, F41C6.1.1, C54G7.4, F54C1.5A, C47G2.2, R31.3, Y41G9A.1, F35D2.5B, Y75B8A.12, Y54G2A.25A, T25F10.5, F23B2.4, F20D12.3, F38G1.1.1, K11G9.4.1, T27B1.1, ZC84.2, F32A6.2, Y105E8A.5, F46F6.4D, F36F2.5, C40H5.5B.1, R148.1B, Y38F2AL.2	845	80	7838	4.63787	8.76671e-15	4.38335e-15	1.50093e-14
GOTERM_BP_FAT	GO:0048858~cell projection morphogenesis	36	1.66976	1.69719e-16	ZK520.3B.2, B0024.8, M28.7, K03E6.4, F18C12.1, F45E10.1A, K02B12.4B, ZC504.4C, F59C6.7, F15A2.6A, F28F9.1, ZC247.3, D1007.1, R13H4.1, K07A9.2, M04C9.5A, F41C6.1.1, C54G7.4, C47G2.2, R31.3, Y41G9A.1, Y75B8A.12, Y54G2A.25A, F23B2.4, T25F10.5, F20D12.3, F38G1.1.1, K11G9.4.1, T27B1.1, ZC84.2, Y105E8A.5, F46F6.4D, F36F2.5, C40H5.5B.1, R148.1B, Y38F2AL.2	845	70	7838	4.77038	2.02505e-13	6.75016e-14	3.44169e-13
GOTERM_BP_FAT	GO:0032990~cell part morphogenesis	36	1.66976	1.01062e-15	ZK520.3B.2, B0024.8, M28.7, K03E6.4, F18C12.1, F45E10.1A, K02B12.4B, ZC504.4C, F59C6.7, F15A2.6A, F28F9.1, ZC247.3, D1007.1, R13H4.1, K07A9.2, M04C9.5A, F41C6.1.1, C54G7.4, C47G2.2, R31.3, Y41G9A.1, Y75B8A.12, Y54G2A.25A, F23B2.4, T25F10.5, F20D12.3, F38G1.1.1, K11G9.4.1, T27B1.1, ZC84.2, Y105E8A.5, F46F6.4D, F36F2.5, C40H5.5B.1, R148.1B, Y38F2AL.2	845	73	7838	4.57434	9.11271e-13	2.27818e-13	1.56541e-12
GOTERM_BP_FAT	GO:0000902~cell morphogenesis	36	1.66976	1.49877e-09	ZK520.3B.2, B0024.8, M28.7, K03E6.4, F18C12.1, F45E10.1A, K02B12.4B, ZC504.4C, F59C6.7, F15A2.6A, F28F9.1, ZC247.3, D1007.1, R13H4.1, K07A9.2, M04C9.5A, F41C6.1.1, C54G7.4, C47G2.2, R31.3, Y41G9A.1, Y75B8A.12, Y54G2A.25A, F23B2.4, T25F10.5, F20D12.3, F38G1.1.1, K11G9.4.1, T27B1.1, ZC84.2, Y105E8A.5, F46F6.4D, F36F2.5, C40H5.5B.1, R148.1B, Y38F2AL.2	845	110	7838	3.0357	1.36688e-06	1.05145e-07	2.3402e-06
GOTERM_BP_FAT	GO:0032989~cellular component morphogenesis	38	1.76252	9.8367e-09	ZK520.3B.2, B0024.8, M28.7, K03E6.4, F18C12.1, F45E10.1A, K02B12.4B, ZC504.4C, F59C6.7, F15A2.6A, F28F9.1, ZC247.3, D1007.1, R13H4.1, K07A9.2, M04C9.5A, F41C6.1.1, C54G7.4, C09D1.1B, Y51A2D.19C, C47G2.2, R31.3, Y41G9A.1, Y75B8A.12, Y54G2A.25A, T25F10.5, F23B2.4, F20D12.3, F38G1.1.1, K11G9.4.1, T27B1.1, ZC84.2, Y105E8A.5, F46F6.4D, F36F2.5, C40H5.5B.1, R148.1B, Y38F2AL.2	845	128	7838	2.75374	8.97103e-06	5.60692e-07	1.53592e-05
Annotation Cluster 2	Enrichment Score: 12.439055583252154
Category	Term	Count	%	PValue	Genes	List Total	Pop Hits	Pop Total	Fold Enrichment	Bonferroni	Benjamini	FDR
SP_PIR_KEYWORDS	ionic channel	65	3.01484	2.25948e-15	F16B3.1, Y73F8A.1, C24G7.1, F44A2.2, C29E6.2, Y73F8A.2, F20A1.7A, C30D11.1A, F07F6.6.1, T28D9.7, F22A3.3, B0280.12B, T02C5.5D.3, F46A9.3B, R13A1.4, C06E1.4, B0212.5, T01H10.2, ZC482.1, Y51A2D.19C, F08A10.1A, K11G12.2, F09C12.1, T27E9.9, C25B8.1B, T06H11.1B, F55D10.5, C41C4.5A.1, T26H10.1, Y71D11A.5, R03E9.4, R04F11.4A, C44E12.3D, T12C9.3, F36F2.5, R01E6.4, F11H8.2, Y73B6BL.19, K01D12.4, C43H6.9, …	2039	215	19674	2.91709	4.88498e-13	1.6287e-13	2.83107e-12
GOTERM_MF_FAT	GO:0005216~ion channel activity	81	3.75696	5.18484e-14	F16B3.1, F22E5.6, Y73F8A.1, F44A2.2, C24G7.1, C29E6.2, Y73F8A.2, F20A1.7A, C30D11.1A, F07F6.6.1, T28D9.7, F22A3.3, B0280.12B, T02C5.5D.3, F46A9.3B, Y55F3BR.4, R13A1.4, B0212.5, C06E1.4, ZC482.1, T01H10.2, Y51A2D.19C, F08A10.1A, K11G12.2, F09C12.1, Y73B6BL.26, T27E9.9, C25B8.1B, T06H11.1B, F55D10.5, C41C4.5A.1, Y76B12C.1, T26H10.1, T09A12.3, Y71D11A.5, R03E9.4, R04F11.4A, C44E12.3D, F36F2.5, T12C9…	760	301	6686	2.3674	2.11537e-11	2.11537e-11	7.25309e-11
GOTERM_MF_FAT	GO:0022838~substrate specific channel activity	81	3.75696	5.18484e-14	F16B3.1, F22E5.6, Y73F8A.1, F44A2.2, C24G7.1, C29E6.2, Y73F8A.2, F20A1.7A, C30D11.1A, F07F6.6.1, T28D9.7, F22A3.3, B0280.12B, T02C5.5D.3, F46A9.3B, Y55F3BR.4, R13A1.4, B0212.5, C06E1.4, ZC482.1, T01H10.2, Y51A2D.19C, F08A10.1A, K11G12.2, F09C12.1, Y73B6BL.26, T27E9.9, C25B8.1B, T06H11.1B, F55D10.5, C41C4.5A.1, Y76B12C.1, T26H10.1, T09A12.3, Y71D11A.5, R03E9.4, R04F11.4A, C44E12.3D, F36F2.5, T12C9…	760	301	6686	2.3674	2.11537e-11	2.11537e-11	7.25309e-11
GOTERM_MF_FAT	GO:0015267~channel activity	81	3.75696	6.32146e-14	F16B3.1, F22E5.6, Y73F8A.1, F44A2.2, C24G7.1, C29E6.2, Y73F8A.2, F20A1.7A, C30D11.1A, F07F6.6.1, T28D9.7, F22A3.3, B0280.12B, T02C5.5D.3, F46A9.3B, Y55F3BR.4, R13A1.4, B0212.5, C06E1.4, ZC482.1, T01H10.2, Y51A2D.19C, F08A10.1A, K11G12.2, F09C12.1, Y73B6BL.26, T27E9.9, C25B8.1B, T06H11.1B, F55D10.5, C41C4.5A.1, Y76B12C.1, T26H10.1, T09A12.3, Y71D11A.5, R03E9.4, R04F11.4A, C44E12.3D, F36F2.5, T12C9…	760	302	6686	2.35956	2.5774e-11	1.2887e-11	8.83627e-11
GOTERM_MF_FAT	GO:0022803~passive transmembrane transporter activity	81	3.75696	6.32146e-14	F16B3.1, F22E5.6, Y73F8A.1, F44A2.2, C24G7.1, C29E6.2, Y73F8A.2, F20A1.7A, C30D11.1A, F07F6.6.1, T28D9.7, F22A3.3, B0280.12B, T02C5.5D.3, F46A9.3B, Y55F3BR.4, R13A1.4, B0212.5, C06E1.4, ZC482.1, T01H10.2, Y51A2D.19C, F08A10.1A, K11G12.2, F09C12.1, Y73B6BL.26, T27E9.9, C25B8.1B, T06H11.1B, F55D10.5, C41C4.5A.1, Y76B12C.1, T26H10.1, T09A12.3, Y71D11A.5, R03E9.4, R04F11.4A, C44E12.3D, F36F2.5, T12C9…	760	302	6686	2.35956	2.5774e-11	1.2887e-11	8.83627e-11
SP_PIR_KEYWORDS	ion transport	71	3.29314	9.07078e-13	F16B3.1, Y73F8A.1, C24G7.1, F44A2.2, C29E6.2, Y73F8A.2, F20A1.7A, C30D11.1A, F07F6.6.1, T28D9.7, F22A3.3, B0280.12B, T02C5.5D.3, F46A9.3B, R13A1.4, B0212.5, C06E1.4, T01H10.2, ZC482.1, Y51A2D.19C, F08A10.1A, Y105E8A.12A, K11G12.2, F09C12.1, T27E9.9, C25B8.1B, T06H11.1B, F55D10.5, C41C4.5A.1, Y76B12C.1, T26H10.1, Y71D11A.5, R03E9.4, R04F11.4A, C44E12.3D, T12C9.3, F36F2.5, R01E6.4, F11H8.2, Y73B6BL…	2039	277	19674	2.47317	1.99551e-10	3.99103e-11	1.15462e-09
GOTERM_BP_FAT	GO:0006811~ion transport	92	4.26716	3.83576e-08	F16B3.1, F22E5.6, Y73F8A.1, F44A2.2, C24G7.1, C29E6.2, Y73F8A.2, F20A1.7A, C30D11.1A, F07F6.6.1, T28D9.7, F22A3.3, B0280.12B, T02C5.5D.3, F46A9.3B, R13A1.4, B0212.5, C06E1.4, B0222.3, ZC482.1, T01H10.2, Y51A2D.19C, F08A10.1A, Y105E8A.12A, K11G12.2, F09C12.1, Y73B6BL.26, T27E9.9, C25B8.1B, T06H11.1B, F55D10.5, C41C4.5A.1, Y76B12C.1, F49E11.3, T26H10.1, T09A12.3, M195.3, Y71D11A.5, R03E9.4, R04F11.…	845	484	7838	1.76316	3.49815e-05	1.94345e-06	5.98922e-05
Annotation Cluster 3	Enrichment Score: 11.895033997167603
Category	Term	Count	%	PValue	Genes	List Total	Pop Hits	Pop Total	Fold Enrichment	Bonferroni	Benjamini	FDR
GOTERM_BP_FAT	GO:0060271~cilium morphogenesis	21	0.974026	1.09188e-15	ZK520.3B.2, Y75B8A.12, B0024.8, F23B2.4, T25F10.5, M28.7, F20D12.3, K03E6.4, F18C12.1, F38G1.1.1, F59C6.7, T27B1.1, F46F6.4D, Y105E8A.5, R13H4.1, M04C9.5A, C54G7.4, R148.1B, Y38F2AL.2, R31.3, Y41G9A.1	845	25	7838	7.79162	1.01252e-12	2.02505e-13	1.73195e-12
GOTERM_BP_FAT	GO:0042384~cilium assembly	17	0.788497	3.46333e-12	ZK520.3B.2, B0024.8, Y75B8A.12, T25F10.5, F23B2.4, M28.7, F20D12.3, F18C12.1, F38G1.1.1, F59C6.7, T27B1.1, F46F6.4D, Y105E8A.5, R13H4.1, M04C9.5A, C54G7.4, Y41G9A.1	845	21	7838	7.50893	3.15857e-09	3.50952e-10	5.40772e-09
GOTERM_BP_FAT	GO:0035058~sensory cilium assembly	14	0.649351	2.05497e-11	ZK520.3B.2, B0024.8, Y75B8A.12, T25F10.5, F23B2.4, M28.7, F20D12.3, T27B1.1, F46F6.4D, Y105E8A.5, R13H4.1, M04C9.5A, C54G7.4, Y41G9A.1	845	15	7838	8.65736	1.87413e-08	1.87413e-09	3.20866e-08
GOTERM_BP_FAT	GO:0030031~cell projection assembly	17	0.788497	3.38368e-11	ZK520.3B.2, B0024.8, Y75B8A.12, T25F10.5, F23B2.4, M28.7, F20D12.3, F18C12.1, F38G1.1.1, F59C6.7, T27B1.1, F46F6.4D, Y105E8A.5, R13H4.1, M04C9.5A, C54G7.4, Y41G9A.1	845	23	7838	6.85598	3.08592e-08	2.80538e-09	5.28333e-08
Annotation Cluster 4	Enrichment Score: 10.176166327848058
Category	Term	Count	%	PValue	Genes	List Total	Pop Hits	Pop Total	Fold Enrichment	Bonferroni	Benjamini	FDR
SP_PIR_KEYWORDS	cell junction	39	1.80891	1.4106e-11	C43H6.9, Y73F8A.2, ZC317.3, C35C5.5, T21F2.1A, F07F6.6.1, H35N03.1, B0280.12B, R09F10.4, C15A11.3, C39B10.2A, ZC196.7, T10A3.1B, C06E1.4, ZC482.1, F35D2.5B, K11G12.2, F31E8.2A, F09C12.1, F37A4.7D, T27E9.9, F55D10.5, ZC504.2, C36H8.2, Y71D11A.5, Y113G7A.5, R12H7.1, F58G6.4, F33E2.2D.1, ZK512.6, C27H5.8, T20B12.9, R01E6.4, B0207.12B, F09G2.5, F11H8.2, W10G6.3.1, T16H5.1A, ZK112.7	2039	112	19674	3.35987	3.10331e-09	5.17218e-10	1.7956e-08
SP_PIR_KEYWORDS	synapse	33	1.53061	2.49549e-11	C43H6.9, Y73F8A.2, ZC317.3, C35C5.5, T21F2.1A, F07F6.6.1, H35N03.1, B0280.12B, C15A11.3, C39B10.2A, ZC196.7, T10A3.1B, C06E1.4, ZC482.1, F35D2.5B, F31E8.2A, K11G12.2, F09C12.1, F37A4.7D, T27E9.9, F55D10.5, ZC504.2, Y71D11A.5, Y113G7A.5, F58G6.4, F33E2.2D.1, C27H5.8, ZK512.6, T20B12.9, R01E6.4, B0207.12B, F09G2.5, F11H8.2	2039	85	19674	3.74602	5.49008e-09	7.84298e-10	3.17661e-08
GOTERM_CC_FAT	GO:0030054~cell junction	42	1.94805	8.41282e-10	C43H6.9, Y73F8A.2, ZC317.3, C35C5.5, C18H9.7, T21F2.1A, F07F6.6.1, H35N03.1, B0280.12B, R09F10.4, C15A11.3, C39B10.2A, F26D11.10, ZC196.7, T10A3.1B, C06E1.4, ZC482.1, F35D2.5B, K11G12.2, F31E8.2A, F09C12.1, F37A4.7D, F55D10.5, ZC504.2, C36H8.2, Y71D11A.5, Y113G7A.5, R12H7.1, F58G6.4, F33E2.2D.1, F53B3.5, ZK512.6, C27H5.8, T20B12.9, R01E6.4, B0207.12B, C16E9.4A, F09G2.5, F11H8.2, W10G6.3.1, T16H5.…	970	124	7912	2.76275	1.20303e-07	4.01011e-08	9.96319e-07
Annotation Cluster 5	Enrichment Score: 6.473225607572592
Category	Term	Count	%	PValue	Genes	List Total	Pop Hits	Pop Total	Fold Enrichment	Bonferroni	Benjamini	FDR
INTERPRO	IPR017970:Homeobox, conserved site	27	1.25232	2.41673e-08	C30A5.7B, C04F1.3, C37E2.4, F01D4.6C, C28A5.4, Y113G7A.6C.1, F28F9.1, C08C3.3, ZC247.3, D1007.1, R07B1.1, M142.4, F46F3.1, F29F11.5A, W03A3.1, F14F3.1A, C16C2.1, ZK265.4, ZK652.5, F58E6.10, F31E8.3, C33D12.1, C07E3.5, ZK993.1, C33D12.7, F56A12.1, C40H5.5B.1	1433	76	13633	3.37983	2.41187e-05	2.67989e-06	3.81739e-05
SP_PIR_KEYWORDS	Homeobox	31	1.43785	3.77553e-08	C30A5.7B, C04F1.3, F27E5.2, C37E2.4, F01D4.6C, C28A5.4, Y113G7A.6C.1, F28F9.1, C08C3.3, ZC247.3, D1007.1, R07B1.1, M142.4, F46F3.1, F29F11.5A, W03A3.1, F14F3.1A, C16C2.1, ZK265.4, ZK652.5, F58E6.10, F31E8.3, K12H4.1, C33D12.1, C07E3.5, ZC64.4, ZK993.1, C33D12.7, C50H2.6, F56A12.1, C40H5.5B.1	2039	99	19674	3.02136	8.30613e-06	6.9218e-07	4.80602e-05
INTERPRO	IPR001356:Homeobox	30	1.39147	3.75363e-07	C30A5.7B, C04F1.3, F27E5.2, C37E2.4, F01D4.6C, C28A5.4, Y113G7A.6C.1, F28F9.1, C08C3.3, ZC247.3, D1007.1, R07B1.1, M142.4, F46F3.1, F29F11.5A, W03A3.1, F14F3.1A, C16C2.1, ZK265.4, ZK652.5, F58E6.10, F31E8.3, C33D12.1, C07E3.5, ZC64.4, ZK993.1, C33D12.7, C50H2.6, F56A12.1, C40H5.5B.1	1433	102	13633	2.79812	0.000374543	2.3413e-05	0.00059291
INTERPRO	IPR012287:Homeodomain-related	28	1.2987	1.8448e-06	C30A5.7B, C04F1.3, F27E5.2, C37E2.4, F01D4.6C, C28A5.4, Y113G7A.6C.1, F28F9.1, C08C3.3, ZC247.3, D1007.1, R07B1.1, M142.4, F46F3.1, F29F11.5A, W03A3.1, F14F3.1A, C16C2.1, ZK265.4, ZK652.5, F58E6.10, F31E8.3, C33D12.1, ZK993.1, ZC64.4, C33D12.7, F56A12.1, C40H5.5B.1	1433	98	13633	2.71817	0.00183942	8.36835e-05	0.00291395
SMART	SM00389:HOX	30	1.39147	6.81182e-06	C30A5.7B, C04F1.3, F27E5.2, C37E2.4, F01D4.6C, C28A5.4, Y113G7A.6C.1, F28F9.1, C08C3.3, ZC247.3, D1007.1, R07B1.1, M142.4, F46F3.1, F29F11.5A, W03A3.1, F14F3.1A, C16C2.1, ZK265.4, ZK652.5, F58E6.10, F31E8.3, C33D12.1, C07E3.5, ZC64.4, ZK993.1, C33D12.7, C50H2.6, F56A12.1, C40H5.5B.1	676	102	5537	2.40907	0.00154509	0.000257682	0.00871438
Annotation Cluster 6	Enrichment Score: 6.387857687354945
Category	Term	Count	%	PValue	Genes	List Total	Pop Hits	Pop Total	Fold Enrichment	Bonferroni	Benjamini	FDR
GOTERM_CC_FAT	GO:0045202~synapse	41	1.90167	2.88637e-08	C43H6.9, Y73F8A.2, ZC317.3, C35C5.5, C18H9.7, Y73F8A.30, T21F2.1A, F07F6.6.1, H35N03.1, B0280.12B, C15A11.3, C39B10.2A, ZC196.7, T10A3.1B, C06E1.4, T01H10.2, ZC482.1, F35D2.5B, K11G12.2, F31E8.2A, Y73B6BL.26, C33G3.3, F09C12.1, F37A4.7D, T27E9.9, F55D10.5, T26H10.1, ZC504.2, Y71D11A.5, Y113G7A.5, B0491.4, F58G6.4, F33E2.2D.1, ZK512.6, C27H5.8, T20B12.9, R01E6.4, M03F8.6, B0207.12B, F09G2.5, F11H8…	970	133	7912	2.51447	4.12751e-06	6.87919e-07	3.41829e-05
GOTERM_MF_FAT	GO:0005230~extracellular ligand-gated ion channel activity	35	1.62338	3.62311e-08	C43H6.9, Y73F8A.2, ZC317.3, C35C5.5, Y73F8A.30, T21F2.1A, F07F6.6.1, F22A3.3, H35N03.1, B0280.12B, C39B10.2A, Y55F3BR.4, ZC196.7, C06E1.4, ZC482.1, T01H10.2, K11G12.2, Y73B6BL.26, C33G3.3, F09C12.1, T27E9.9, F55D10.5, T26H10.1, ZC504.2, Y71D11A.5, Y113G7A.5, B0491.4, F58G6.4, C27H5.8, T20B12.9, R01E6.4, M03F8.6, B0207.12B, F09G2.5, F11H8.2	760	112	6686	2.74918	1.47822e-05	1.84779e-06	5.0681e-05
GOTERM_MF_FAT	GO:0015276~ligand-gated ion channel activity	36	1.66976	4.39211e-08	C43H6.9, Y73F8A.2, ZC317.3, C35C5.5, Y73F8A.30, T21F2.1A, F07F6.6.1, F22A3.3, H35N03.1, B0280.12B, C39B10.2A, Y55F3BR.4, ZC196.7, C06E1.4, ZC482.1, T01H10.2, K11G12.2, Y73B6BL.26, C33G3.3, F09C12.1, T27E9.9, F55D10.5, T26H10.1, ZC504.2, Y71D11A.5, Y113G7A.5, R03E9.4, B0491.4, F58G6.4, C27H5.8, T20B12.9, R01E6.4, M03F8.6, B0207.12B, F09G2.5, F11H8.2	760	118	6686	2.68394	1.79197e-05	1.99109e-06	6.1438e-05
GOTERM_MF_FAT	GO:0022834~ligand-gated channel activity	36	1.66976	4.39211e-08	C43H6.9, Y73F8A.2, ZC317.3, C35C5.5, Y73F8A.30, T21F2.1A, F07F6.6.1, F22A3.3, H35N03.1, B0280.12B, C39B10.2A, Y55F3BR.4, ZC196.7, C06E1.4, ZC482.1, T01H10.2, K11G12.2, Y73B6BL.26, C33G3.3, F09C12.1, T27E9.9, F55D10.5, T26H10.1, ZC504.2, Y71D11A.5, Y113G7A.5, R03E9.4, B0491.4, F58G6.4, C27H5.8, T20B12.9, R01E6.4, M03F8.6, B0207.12B, F09G2.5, F11H8.2	760	118	6686	2.68394	1.79197e-05	1.99109e-06	6.1438e-05
GOTERM_CC_FAT	GO:0045211~postsynaptic membrane	35	1.62338	2.46993e-07	C43H6.9, Y73F8A.2, ZC317.3, C35C5.5, C18H9.7, Y73F8A.30, T21F2.1A, F07F6.6.1, H35N03.1, B0280.12B, C15A11.3, C39B10.2A, ZC196.7, C06E1.4, ZC482.1, T01H10.2, K11G12.2, Y73B6BL.26, C33G3.3, F09C12.1, T27E9.9, F55D10.5, T26H10.1, ZC504.2, Y71D11A.5, Y113G7A.5, B0491.4, F58G6.4, C27H5.8, T20B12.9, R01E6.4, M03F8.6, B0207.12B, F09G2.5, F11H8.2	970	112	7912	2.54897	3.53194e-05	5.04571e-06	0.000292511
GOTERM_CC_FAT	GO:0044456~synapse part	37	1.71614	3.0218e-07	C43H6.9, Y73F8A.2, ZC317.3, C35C5.5, C18H9.7, Y73F8A.30, T21F2.1A, F07F6.6.1, H35N03.1, B0280.12B, C15A11.3, C39B10.2A, ZC196.7, C06E1.4, ZC482.1, T01H10.2, K11G12.2, F31E8.2A, Y73B6BL.26, C33G3.3, F09C12.1, F37A4.7D, T27E9.9, F55D10.5, T26H10.1, ZC504.2, Y71D11A.5, Y113G7A.5, B0491.4, F58G6.4, C27H5.8, T20B12.9, R01E6.4, M03F8.6, B0207.12B, F09G2.5, F11H8.2	970	123	7912	2.45364	4.32108e-05	5.40146e-06	0.000357868
INTERPRO	IPR006201:Neurotransmitter-gated ion-channel	28	1.2987	9.47083e-07	Y73F8A.2, ZC317.3, C35C5.5, Y73F8A.30, T21F2.1A, H35N03.1, C39B10.2A, ZC482.1, T01H10.2, K11G12.2, C33G3.3, F09C12.1, Y73B6BL.26, T27E9.9, F55D10.5, T26H10.1, ZC504.2, Y71D11A.5, Y113G7A.5, B0491.4, F58G6.4, C27H5.8, T20B12.9, R01E6.4, M03F8.6, B0207.12B, F09G2.5, F11H8.2	1433	95	13633	2.80401	0.000944743	4.72583e-05	0.00149597
INTERPRO	IPR006029:Neurotransmitter-gated ion-channel transmembrane region	24	1.11317	1.8159e-06	K11G12.2, F09C12.1, Y73B6BL.26, Y73F8A.2, T27E9.9, ZC317.3, C35C5.5, Y73F8A.30, F55D10.5, T21F2.1A, T26H10.1, ZC504.2, Y71D11A.5, H35N03.1, Y113G7A.5, F58G6.4, C39B10.2A, C27H5.8, T20B12.9, R01E6.4, B0207.12B, F09G2.5, F11H8.2, ZC482.1	1433	76	13633	3.0043	0.00181063	8.62949e-05	0.0028683
INTERPRO	IPR006202:Neurotransmitter-gated ion-channel ligand-binding	27	1.25232	7.44936e-06	Y73F8A.2, ZC317.3, C35C5.5, Y73F8A.30, T21F2.1A, H35N03.1, C39B10.2A, ZC482.1, T01H10.2, K11G12.2, C33G3.3, F09C12.1, Y73B6BL.26, T27E9.9, F55D10.5, T26H10.1, ZC504.2, Y71D11A.5, Y113G7A.5, B0491.4, F58G6.4, C27H5.8, R01E6.4, T20B12.9, B0207.12B, F11H8.2, F09G2.5	1433	99	13633	2.59462	0.00740692	0.000285901	0.0117661
INTERPRO	IPR018000:Neurotransmitter-gated ion-channel, conserved site	23	1.06679	6.85632e-05	K11G12.2, F09C12.1, Y73F8A.2, ZC317.3, C35C5.5, Y73F8A.30, F55D10.5, T21F2.1A, T26H10.1, ZC504.2, Y71D11A.5, H35N03.1, Y113G7A.5, F58G6.4, C39B10.2A, C27H5.8, T20B12.9, R01E6.4, B0207.12B, F09G2.5, F11H8.2, ZC482.1, T01H10.2	1433	87	13633	2.51509	0.0661397	0.00195319	0.108245
Annotation Cluster 7	Enrichment Score: 6.232829516960853
Category	Term	Count	%	PValue	Genes	List Total	Pop Hits	Pop Total	Fold Enrichment	Bonferroni	Benjamini	FDR
INTERPRO	IPR003598:Immunoglobulin subtype 2	21	0.974026	4.98366e-08	F02G3.1B, Y54G2A.25A, K10C3.3, T25D10.2A, C37C3.6C.2, C36F7.4D, K02E10.8B, F39H12.4, C09C7.1, K09E2.4A, SSSD1.1, Y102A11A.8, F41D9.3C, C09D1.1B, K07E12.1A.1, T17A3.1, F58A3.2A, F53B6.2B, W06H8.8E.2, F54E2.4, ZK994.3	1433	50	13633	3.99572	4.97357e-05	4.52153e-06	7.87203e-05
SMART	SM00408:IGc2	21	0.974026	5.31722e-07	F02G3.1B, Y54G2A.25A, K10C3.3, T25D10.2A, C37C3.6C.2, C36F7.4D, K02E10.8B, F39H12.4, C09C7.1, K09E2.4A, SSSD1.1, Y102A11A.8, F41D9.3C, C09D1.1B, K07E12.1A.1, T17A3.1, F58A3.2A, F53B6.2B, W06H8.8E.2, F54E2.4, ZK994.3	676	50	5537	3.44015	0.000120694	2.41399e-05	0.000680259
INTERPRO	IPR013783:Immunoglobulin-like fold	22	1.02041	7.55576e-06	F02G3.1B, Y54G2A.25A, K10C3.3, T25D10.2A, C37C3.6C.2, Y39E4B.8, C36F7.4D, K02E10.8B, F39H12.4, C09C7.1, K09E2.4A, SSSD1.1, Y102A11A.8, F41D9.3C, C09D1.1B, K07E12.1A.1, T17A3.1, F58A3.2A, F53B6.2B, W06H8.8E.2, F54E2.4, ZK994.3	1433	71	13633	2.94788	0.00751232	0.000279245	0.0119342
Annotation Cluster 8	Enrichment Score: 6.129767124294818
Category	Term	Count	%	PValue	Genes	List Total	Pop Hits	Pop Total	Fold Enrichment	Bonferroni	Benjamini	FDR
GOTERM_MF_FAT	GO:0043565~sequence-specific DNA binding	101	4.6846	1.31959e-10	C12D5.8A, F11A1.3A, K02F3.4.2, C04F1.3, Y41D4B.26, Y17D7B.1, F09F3.10, C12D5.2, F46F3.1, W03A3.1, D1005.3, C03G6.8, C16C2.1, C47G2.2, F56E3.4, F38A6.1A, C07E3.5, T24H10.7A, Y15E3A.1A.2, F56A12.1, F52C12.5.1, K06B4.1, F44C4.2, F16B4.9, K06B4.8, ZK488.4, C06C6.4, C17E7.5, T06C12.13, Y70C5C.6B, C30A5.7B, F27E5.2, C37E2.4, M02H5.6, F28F9.1, ZK1037.4, C25B8.6, ZK1037.5, C17E7.8B, F09C6.8, R07B7.16, K0…	760	473	6686	1.87851	5.38395e-08	1.79465e-08	1.84588e-07
GOTERM_MF_FAT	GO:0003700~transcription factor activity	108	5.00928	4.44088e-09	C12D5.8A, F11A1.3A, K02F3.4.2, C04F1.3, Y41D4B.26, Y17D7B.1, F09F3.10, Y67D8B.2, T07C5.3B, C12D5.2, F46F3.1, W03A3.1, D1005.3, C03G6.8, C16C2.1, C47G2.2, F10G2.9, F56E3.4, ZK418.11, ZK418.10, F38A6.1A, C07E3.5, T24H10.7A, Y15E3A.1A.2, F56A12.1, F52C12.5.1, K06B4.1, F44C4.2, F16B4.9, K06B4.8, ZK488.4, C06C6.4, C17E7.5, T06C12.13, C30A5.7B, Y70C5C.6B, F27E5.2, C37E2.4, M02H5.6, F28F9.1, ZK1037.4, C…	760	550	6686	1.72748	1.81188e-06	3.62376e-07	6.21202e-06
SP_PIR_KEYWORDS	dna-binding	108	5.00928	4.44208e-09	C12D5.8A, F11A1.3A, K02F3.4.2, C04F1.3, Y41D4B.26, Y17D7B.1, F09F3.10, C12D5.2, F46F3.1, W03A3.1, C03G6.8, C16C2.1, C47G2.2, C06E1.8, F13D11.2A, F56E3.4, F38A6.1A, C07E3.5, T24H10.7A, Y15E3A.1A.2, F56A12.1, K06B4.1, F44C4.2, F16B4.9, K06B4.8, ZK488.4, C06C6.4, C17E7.5, T06C12.13, Y70C5C.6B, C30A5.7B, F27E5.2, C37E2.4, M02H5.6, F28F9.1, ZK1037.4, C25B8.6, ZK1037.5, C17E7.8B, R13.2, F09C6.8, R07B7.…	2039	589	19674	1.76923	9.77257e-07	9.77258e-08	5.6545e-06
GOTERM_BP_FAT	GO:0051252~regulation of RNA metabolic process	118	5.4731	4.99342e-08	F16B3.1, C12D5.8A, F11A1.3A, C18H9.8, B0412.2, K02F3.4.2, C04F1.3, Y41D4B.26, Y17D7B.1, F09F3.10, Y67D8B.2, T07C5.3B, C12D5.2, F46F3.1, W03A3.1, D1005.3, C03G6.8, C16C2.1, C47G2.2, F10G2.9, F56E3.4, ZK418.11, ZK418.10, F38A6.1A, C07E3.5, T24H10.7A, Y15E3A.1A.2, F56A12.1, F52C12.5.1, K06B4.1, F44C4.2, F16B4.9, F36F2.5, K06B4.8, ZK488.4, C06C6.4, C17E7.5, T06C12.13, C30A5.7B, Y70C5C.6B, F27E5.2, C3…	845	676	7838	1.61914	4.5539e-05	2.277e-06	7.79681e-05
GOTERM_BP_FAT	GO:0006355~regulation of transcription, DNA-dependent	117	5.42672	7.16617e-08	F16B3.1, C12D5.8A, F11A1.3A, C18H9.8, B0412.2, K02F3.4.2, C04F1.3, Y41D4B.26, Y17D7B.1, F09F3.10, Y67D8B.2, T07C5.3B, C12D5.2, F46F3.1, W03A3.1, D1005.3, C03G6.8, C16C2.1, C47G2.2, F10G2.9, F56E3.4, ZK418.11, ZK418.10, F38A6.1A, C07E3.5, T24H10.7A, Y15E3A.1A.2, F56A12.1, F52C12.5.1, K06B4.1, F44C4.2, F16B4.9, F36F2.5, K06B4.8, ZK488.4, C06C6.4, C17E7.5, T06C12.13, C30A5.7B, Y70C5C.6B, F27E5.2, C3…	845	673	7838	1.61257	6.53533e-05	2.84154e-06	0.000111894
GOTERM_MF_FAT	GO:0030528~transcription regulator activity	115	5.33395	7.60587e-06	C12D5.8A, F11A1.3A, K02F3.4.2, C04F1.3, Y41D4B.26, Y17D7B.1, F09F3.10, Y67D8B.2, T07C5.3B, C12D5.2, F46F3.1, W03A3.1, D1005.3, C03G6.8, C16C2.1, C47G2.2, F10G2.9, F56E3.4, ZK418.11, ZK418.10, F38A6.1A, C07E3.5, T24H10.7A, Y15E3A.1A.2, F56A12.1, F52C12.5.1, K06B4.1, F44C4.2, F16B4.9, K06B4.8, ZK488.4, C06C6.4, C17E7.5, T06C12.13, C30A5.7B, Y70C5C.6B, F27E5.2, C37E2.4, M02H5.6, F28F9.1, ZK1037.4, C…	760	685	6686	1.47693	0.0030984	0.000193932	0.0106388
GOTERM_BP_FAT	GO:0045449~regulation of transcription	123	5.70501	6.14736e-05	F16B3.1, C12D5.8A, F11A1.3A, C18H9.8, B0412.2, K02F3.4.2, C04F1.3, Y41D4B.26, Y17D7B.1, F09F3.10, Y67D8B.2, T07C5.3B, C12D5.2, F46F3.1, W03A3.1, D1005.3, C03G6.8, C16C2.1, C47G2.2, F10G2.9, F56E3.4, ZK418.11, ZK418.10, F38A6.1A, C07E3.5, T24H10.7A, Y15E3A.1A.2, F56A12.1, F52C12.5.1, K06B4.1, F44C4.2, F16B4.9, F36F2.5, K06B4.8, ZK488.4, C06C6.4, C17E7.5, T06C12.13, C30A5.7B, Y70C5C.6B, F27E5.2, C3…	845	817	7838	1.39647	0.054523	0.00151414	0.0959428
GOTERM_MF_FAT	GO:0003677~DNA binding	130	6.02968	0.00149273	C12D5.8A, F11A1.3A, K02F3.4.2, Y41D4B.26, C04F1.3, F46G11.1, T02C5.5D.3, Y17D7B.1, F09F3.10, Y67D8B.2, T07C5.3B, C12D5.2, F46F3.1, W03A3.1, D1005.3, C03G6.8, C16C2.1, C47G2.2, C06E1.8, F10G2.9, F13D11.2A, F56E3.4, ZK418.11, ZK418.10, F38A6.1A, C07E3.5, K08A8.2A.1, T24H10.7A, Y15E3A.1A.2, F56A12.1, F52C12.5.1, K06B4.1, F44C4.2, F16B4.9, K06B4.8, T22B7.1C.2, ZK488.4, Y18D10A.25, C06C6.4, C17E7.5, C…	760	895	6686	1.27783	0.456372	0.0223209	2.06795
SP_PIR_KEYWORDS	nucleus	119	5.51948	0.0104495	C12D5.8A, F11A1.3A, K02F3.4.2, C04F1.3, Y41D4B.26, Y17D7B.1, F09F3.10, Y67D8B.2, T07C5.3B, C12D5.2, F46F3.1, W03A3.1, C03G6.8, C16C2.1, C47G2.2, C06E1.8, F13D11.2A, F56E3.4, ZK418.11, ZK418.10, F38A6.1A, C07E3.5, T24H10.7A, Y15E3A.1A.2, F56A12.1, K06B4.1, F44C4.2, F16B4.9, K06B4.8, ZK488.4, C06C6.4, C17E7.5, T06C12.13, C30A5.7B, Y70C5C.6B, F27E5.2, C37E2.4, M02H5.6, F28F9.1, ZK1067.6, ZK1037.4, C…	2039	928	19674	1.2373	0.900836	0.0561372	12.5161
Annotation Cluster 9	Enrichment Score: 6.123680621603783
Category	Term	Count	%	PValue	Genes	List Total	Pop Hits	Pop Total	Fold Enrichment	Bonferroni	Benjamini	FDR
INTERPRO	IPR000536:Nuclear hormone receptor, ligand-binding, core	63	2.92208	2.86282e-09	C12D5.8A, F11A1.3A, Y41D4B.26, K12H6.1, C06B8.1, F09F3.10, Y17D7B.1, Y67D8B.2, F11C1.6A.1, T07C5.3B, ZC410.1A, H27C11.1B.2, C12D5.2, T07C5.5, W05B5.3B.1, T07C5.4, C03G6.8, F10G2.9, ZK418.11, F56E3.4, ZK418.10, F59E11.8, T13F3.2A, Y15E3A.1A.2, F47C10.3, K06B4.1, F44C4.2, F16B4.9, C56E10.4C, K06B4.8, C29E6.5, ZK488.4, C17E7.5, C06C6.4, T06C12.13, F41D3.3, F57A10.6.1, Y70C5C.6B, C26B2.3A.1, M02H5.6,…	1433	273	13633	2.19545	2.85709e-06	4.08156e-07	4.52201e-06
GOTERM_MF_FAT	GO:0003707~steroid hormone receptor activity	64	2.96846	3.10118e-08	C12D5.8A, F11A1.3A, Y41D4B.26, K12H6.1, C06B8.1, F09F3.10, Y17D7B.1, Y67D8B.2, F11C1.6A.1, T07C5.3B, ZC410.1A, H27C11.1B.2, C12D5.2, W05B5.3B.1, T07C5.5, T07C5.4, C03G6.8, F10G2.9, ZK418.11, F56E3.4, ZK418.10, F59E11.8, T13F3.2A, Y15E3A.1A.2, F47C10.3, K06B4.1, F44C4.2, F16B4.9, C56E10.4C, K06B4.8, C29E6.5, ZK488.4, C17E7.5, C06C6.4, T06C12.13, F41D3.3, F57A10.6.1, Y70C5C.6B, C26B2.3A.1, C08F8.8,…	760	278	6686	2.02529	1.26527e-05	1.80755e-06	4.33801e-05
GOTERM_MF_FAT	GO:0004879~ligand-dependent nuclear receptor activity	64	2.96846	5.48584e-08	C12D5.8A, F11A1.3A, Y41D4B.26, K12H6.1, C06B8.1, F09F3.10, Y17D7B.1, Y67D8B.2, F11C1.6A.1, T07C5.3B, ZC410.1A, H27C11.1B.2, C12D5.2, W05B5.3B.1, T07C5.5, T07C5.4, C03G6.8, F10G2.9, ZK418.11, F56E3.4, ZK418.10, F59E11.8, T13F3.2A, Y15E3A.1A.2, F47C10.3, K06B4.1, F44C4.2, F16B4.9, C56E10.4C, K06B4.8, C29E6.5, ZK488.4, C17E7.5, C06C6.4, T06C12.13, F41D3.3, F57A10.6.1, Y70C5C.6B, C26B2.3A.1, C08F8.8,…	760	282	6686	1.99657	2.2382e-05	2.23822e-06	7.67373e-05
INTERPRO	IPR001628:Zinc finger, nuclear hormone receptor-type	58	2.69017	9.35938e-08	C12D5.8A, F11A1.3A, Y41D4B.26, K12H6.1, C06B8.1, F09F3.10, Y17D7B.1, F11C1.6A.1, ZC410.1A, H27C11.1B.2, C12D5.2, T07C5.5, W05B5.3B.1, T07C5.4, C03G6.8, F56E3.4, T13F3.2A, Y15E3A.1A.2, F47C10.3, K06B4.1, F44C4.2, F16B4.9, C56E10.4C, K06B4.8, C29E6.5, ZK488.4, C17E7.5, C06C6.4, T06C12.13, F41D3.3, F57A10.6.1, Y70C5C.6B, C26B2.3A.1, C08F8.8, M02H5.6, F41B5.10, F47C10.7, ZK1037.4, C25E10.1, T27B7.2, …	1433	265	13633	2.08222	9.34022e-05	7.1851e-06	0.000147838
INTERPRO	IPR013088:Zinc finger, NHR/GATA-type	58	2.69017	2.37244e-07	C12D5.8A, F11A1.3A, Y41D4B.26, K12H6.1, C06B8.1, F09F3.10, Y17D7B.1, F11C1.6A.1, ZC410.1A, H27C11.1B.2, C12D5.2, T07C5.5, W05B5.3B.1, T07C5.4, C03G6.8, F56E3.4, Y15E3A.1A.2, F47C10.3, F52C12.5.1, K06B4.1, F44C4.2, F16B4.9, K06B4.8, C29E6.5, ZK488.4, C17E7.5, C06C6.4, T06C12.13, F41D3.3, F57A10.6.1, Y70C5C.6B, C26B2.3A.1, C08F8.8, M02H5.6, F41B5.10, F47C10.7, ZK1037.4, C25E10.1, T27B7.2, ZK1037.5,…	1433	272	13633	2.02864	0.000236741	1.57845e-05	0.000374742
SMART	SM00430:HOLI	63	2.92208	4.42873e-07	C12D5.8A, F11A1.3A, Y41D4B.26, K12H6.1, C06B8.1, F09F3.10, Y17D7B.1, Y67D8B.2, F11C1.6A.1, T07C5.3B, ZC410.1A, H27C11.1B.2, C12D5.2, T07C5.5, W05B5.3B.1, T07C5.4, C03G6.8, F10G2.9, ZK418.11, F56E3.4, ZK418.10, F59E11.8, T13F3.2A, Y15E3A.1A.2, F47C10.3, K06B4.1, F44C4.2, F16B4.9, C56E10.4C, K06B4.8, C29E6.5, ZK488.4, C17E7.5, C06C6.4, T06C12.13, F41D3.3, F57A10.6.1, Y70C5C.6B, C26B2.3A.1, M02H5.6,…	676	273	5537	1.89019	0.000100527	2.51327e-05	0.00056659
SP_PIR_KEYWORDS	transcription regulation	86	3.98887	8.33196e-07	C12D5.8A, F11A1.3A, ZK909.4, Y41D4B.26, K12H6.1, C06B8.1, F09F3.10, Y17D7B.1, Y67D8B.2, F11C1.6A.1, R07B1.1, T07C5.3B, ZC410.1A, H27C11.1B.2, M142.4, C12D5.2, W05B5.3B.1, T07C5.5, W03A3.1, T07C5.4, C03G6.8, C47G2.2, C16C2.1, ZK652.5, ZK418.11, F56E3.4, ZK418.10, F38A6.1A, T13F3.2A, F59E11.8, Y15E3A.1A.2, F47C10.3, K06B4.1, F44C4.2, F16B4.9, C56E10.4C, F48B9.5, K06B4.8, C29E6.5, ZK488.4, C06C6.4, …	2039	485	19674	1.71093	0.000183286	1.14564e-05	0.0010606
SMART	SM00399:ZnF_C4	58	2.69017	8.07201e-06	C12D5.8A, F11A1.3A, Y41D4B.26, K12H6.1, C06B8.1, F09F3.10, Y17D7B.1, F11C1.6A.1, ZC410.1A, H27C11.1B.2, C12D5.2, T07C5.5, W05B5.3B.1, T07C5.4, C03G6.8, F56E3.4, T13F3.2A, Y15E3A.1A.2, F47C10.3, K06B4.1, F44C4.2, F16B4.9, C56E10.4C, K06B4.8, C29E6.5, ZK488.4, C17E7.5, C06C6.4, T06C12.13, F41D3.3, F57A10.6.1, Y70C5C.6B, C26B2.3A.1, C08F8.8, M02H5.6, F41B5.10, F47C10.7, ZK1037.4, C25E10.1, T27B7.2, …	676	265	5537	1.79271	0.00183068	0.00026173	0.0103265
SP_PIR_KEYWORDS	Transcription	77	3.57143	9.88683e-05	C12D5.8A, F11A1.3A, ZK909.4, Y41D4B.26, K12H6.1, C06B8.1, F09F3.10, Y17D7B.1, Y67D8B.2, F11C1.6A.1, T07C5.3B, R07B1.1, ZC410.1A, H27C11.1B.2, M142.4, C12D5.2, W05B5.3B.1, T07C5.5, T07C5.4, C47G2.2, C03G6.8, ZK418.11, F56E3.4, F38A6.1A, ZK418.10, T13F3.2A, F59E11.8, Y15E3A.1A.2, F47C10.3, K06B4.1, F44C4.2, F16B4.9, C56E10.4C, F48B9.5, K06B4.8, C29E6.5, ZK488.4, C06C6.4, C17E7.5, T05G5.2, F41D3.3, …	2039	478	19674	1.55431	0.0215172	0.00108701	0.12578
GOTERM_BP_FAT	GO:0006350~transcription	75	3.47866	0.00182022	C12D5.8A, F11A1.3A, ZK909.4, Y41D4B.26, K12H6.1, C06B8.1, F09F3.10, Y17D7B.1, Y67D8B.2, F11C1.6A.1, T07C5.3B, R07B1.1, ZC410.1A, H27C11.1B.2, M142.4, C12D5.2, W05B5.3B.1, T07C5.5, T07C5.4, C03G6.8, ZK418.11, F56E3.4, F38A6.1A, ZK418.10, T13F3.2A, F59E11.8, Y15E3A.1A.2, F47C10.3, K06B4.1, F44C4.2, F16B4.9, C56E10.4C, F48B9.5, K06B4.8, C29E6.5, ZK488.4, C06C6.4, C17E7.5, T05G5.2, F41D3.3, T06C12.13…	845	495	7838	1.40542	0.810155	0.0297582	2.80462
Annotation Cluster 10	Enrichment Score: 5.548839217435675
Category	Term	Count	%	PValue	Genes	List Total	Pop Hits	Pop Total	Fold Enrichment	Bonferroni	Benjamini	FDR
INTERPRO	IPR001054:Adenylyl cyclase class-3/4/guanylyl cyclase	20	0.927644	6.25823e-10	T04D3.4, F52E1.4A, C04H5.3, C54E4.3, C17F4.6, T26C12.4, W03F11.2, C49H3.1, T07D1.1C, C10F3.3, B0240.3, C46E1.2, T03D8.5, R01E6.1B, ZK970.6, M04G12.3, ZC412.2, F57F5.2, F21H7.9, F17C8.1	1433	37	13633	5.14249	6.24571e-07	2.0819e-07	9.8853e-07
GOTERM_BP_FAT	GO:0009190~cyclic nucleotide biosynthetic process	20	0.927644	2.84446e-09	T04D3.4, F52E1.4A, C04H5.3, C54E4.3, C17F4.6, T26C12.4, W03F11.2, C49H3.1, T07D1.1C, C10F3.3, B0240.3, C46E1.2, T03D8.5, R01E6.1B, ZK970.6, M04G12.3, ZC412.2, F57F5.2, F21H7.9, F17C8.1	845	39	7838	4.75679	2.59414e-06	1.85296e-07	4.44138e-06
GOTERM_BP_FAT	GO:0009187~cyclic nucleotide metabolic process	20	0.927644	4.87697e-09	T04D3.4, F52E1.4A, C04H5.3, C54E4.3, C17F4.6, T26C12.4, W03F11.2, C49H3.1, T07D1.1C, C10F3.3, B0240.3, C46E1.2, T03D8.5, R01E6.1B, ZK970.6, M04G12.3, ZC412.2, F57F5.2, F21H7.9, F17C8.1	845	40	7838	4.63787	4.44778e-06	2.96519e-07	7.61497e-06
GOTERM_MF_FAT	GO:0016849~phosphorus-oxygen lyase activity	20	0.927644	6.77799e-09	T04D3.4, F52E1.4A, C04H5.3, C54E4.3, C17F4.6, T26C12.4, W03F11.2, C49H3.1, T07D1.1C, C10F3.3, B0240.3, C46E1.2, T03D8.5, R01E6.1B, ZK970.6, M04G12.3, ZC412.2, F57F5.2, F21H7.9, F17C8.1	760	39	6686	4.51147	2.76541e-06	4.60903e-07	9.48122e-06
SMART	SM00044:CYCc	20	0.927644	7.06043e-09	T04D3.4, F52E1.4A, C04H5.3, C54E4.3, C17F4.6, T26C12.4, W03F11.2, C49H3.1, T07D1.1C, C10F3.3, B0240.3, C46E1.2, T03D8.5, R01E6.1B, ZK970.6, M04G12.3, ZC412.2, F57F5.2, F21H7.9, F17C8.1	676	37	5537	4.42747	1.60272e-06	8.01358e-07	9.03279e-06
INTERPRO	IPR018297:Adenylyl cyclase class-3/4/guanylyl cyclase, conserved site	15	0.695733	1.81028e-07	T04D3.4, F52E1.4A, C54E4.3, C17F4.6, T26C12.4, W03F11.2, T07D1.1C, C10F3.3, C46E1.2, T03D8.5, ZK970.6, M04G12.3, ZC412.2, F57F5.2, F21H7.9	1433	28	13633	5.09658	0.00018065	1.29047e-05	0.000285946
GOTERM_BP_FAT	GO:0009124~nucleoside monophosphate biosynthetic process	20	0.927644	1.5685e-06	T04D3.4, F52E1.4A, C04H5.3, C54E4.3, C17F4.6, T26C12.4, W03F11.2, C49H3.1, T07D1.1C, C10F3.3, B0240.3, C46E1.2, T03D8.5, R01E6.1B, ZK970.6, M04G12.3, ZC412.2, F57F5.2, F21H7.9, F17C8.1	845	54	7838	3.43546	0.00142945	4.93255e-05	0.00244906
GOTERM_BP_FAT	GO:0009123~nucleoside monophosphate metabolic process	20	0.927644	2.15793e-06	T04D3.4, F52E1.4A, C04H5.3, C54E4.3, C17F4.6, T26C12.4, W03F11.2, C49H3.1, T07D1.1C, C10F3.3, B0240.3, C46E1.2, T03D8.5, R01E6.1B, ZK970.6, M04G12.3, ZC412.2, F57F5.2, F21H7.9, F17C8.1	845	55	7838	3.373	0.0019661	6.34828e-05	0.00336937
GOTERM_BP_FAT	GO:0009165~nucleotide biosynthetic process	26	1.20594	0.0124701	F55A3.6, C54E4.3, C04H5.3, C17F4.6, W03F11.2, C49H3.1, C10F3.3, W06B3.1, C46E1.2, F54C1.6, B0240.3, M04G12.3, T04D3.4, Y105E8A.12A, F52E1.4A, H06H21.10B, T26C12.4, F02C9.3, T07D1.1C, T03D8.5, ZK970.6, R01E6.1B, ZC412.2, F57F5.2, F21H7.9, F17C8.1	845	146	7838	1.65184	0.999989	0.138109	17.7933
GOTERM_BP_FAT	GO:0034654~nucleobase, nucleoside, nucleotide and nucleic acid biosynthetic process	26	1.20594	0.0216386	F55A3.6, C54E4.3, C04H5.3, C17F4.6, W03F11.2, C49H3.1, C10F3.3, W06B3.1, C46E1.2, F54C1.6, B0240.3, M04G12.3, T04D3.4, Y105E8A.12A, F52E1.4A, H06H21.10B, T26C12.4, F02C9.3, T07D1.1C, T03D8.5, ZK970.6, R01E6.1B, ZC412.2, F57F5.2, F21H7.9, F17C8.1	845	153	7838	1.57627	1	0.207045	28.9352
GOTERM_BP_FAT	GO:0034404~nucleobase, nucleoside and nucleotide biosynthetic process	26	1.20594	0.0216386	F55A3.6, C54E4.3, C04H5.3, C17F4.6, W03F11.2, C49H3.1, C10F3.3, W06B3.1, C46E1.2, F54C1.6, B0240.3, M04G12.3, T04D3.4, Y105E8A.12A, F52E1.4A, H06H21.10B, T26C12.4, F02C9.3, T07D1.1C, T03D8.5, ZK970.6, R01E6.1B, ZC412.2, F57F5.2, F21H7.9, F17C8.1	845	153	7838	1.57627	1	0.207045	28.9352
GOTERM_BP_FAT	GO:0044271~nitrogen compound biosynthetic process	30	1.39147	0.174502	F55A3.6, F49H6.5, C54E4.3, C04H5.3, C17F4.6, W03F11.2, C49H3.1, C17G1.7.1, C10F3.3, W06B3.1, C46E1.2, F54C1.6, B0240.3, M04G12.3, ZK1290.2A, T04D3.4, Y105E8A.12A, F52E1.4A, H06H21.10B, T26C12.4, F02C9.3, T07D1.1C, W01C8.6B, T03D8.5, ZK970.6, R01E6.1B, ZC412.2, F57F5.2, F21H7.9, F17C8.1	845	225	7838	1.23677	1	0.758743	94.9928
Annotation Cluster 11	Enrichment Score: 4.829574667074872
Category	Term	Count	%	PValue	Genes	List Total	Pop Hits	Pop Total	Fold Enrichment	Bonferroni	Benjamini	FDR
GOTERM_MF_FAT	GO:0043167~ion binding	275	12.7551	1.3763e-05	F02C12.5C, C12D5.8A, M04G12.4B.1, T10B9.8, C18H9.7, F43C11.8, Y41D4B.26, C04F1.3, T28D9.7, F15C11.1.1, T02C5.5D.3, Y17D7B.1, C38D9.2, F25D7.3B, F15D4.5, C07D10.4, T01D3.3B.1, T10B9.3, T04D3.4, F42A6.4, F56E3.4, Y15E3A.1A.2, R102.9, K09C8.3B, F11C7.4, K11G9.4.1, K06B4.1, C09E10.2E, F32H2.5, F44C4.2, Y48B6A.6A.1, F16B4.9, T28A11.20, ZK1240.1, T11A5.6, K06B4.8, F53B6.2B, F44C8.1, Y73B6BL.19, ZK488.4…	760	1966	6686	1.23056	0.0055996	0.000311914	0.0192503
GOTERM_MF_FAT	GO:0046872~metal ion binding	268	12.4304	1.51074e-05	F02C12.5C, C12D5.8A, M04G12.4B.1, T10B9.8, C18H9.7, F43C11.8, Y41D4B.26, C04F1.3, T28D9.7, F15C11.1.1, T02C5.5D.3, Y17D7B.1, C38D9.2, F25D7.3B, F15D4.5, C07D10.4, T01D3.3B.1, T10B9.3, F42A6.4, T04D3.4, F56E3.4, Y15E3A.1A.2, R102.9, K09C8.3B, F11C7.4, K11G9.4.1, K06B4.1, C09E10.2E, F32H2.5, F44C4.2, Y48B6A.6A.1, F16B4.9, T28A11.20, ZK1240.1, T11A5.6, K06B4.8, F53B6.2B, F44C8.1, Y73B6BL.19, ZK488.4…	760	1910	6686	1.2344	0.0061449	0.000324361	0.0211305
GOTERM_MF_FAT	GO:0043169~cation binding	274	12.7087	1.5609e-05	F02C12.5C, C12D5.8A, M04G12.4B.1, T10B9.8, C18H9.7, F43C11.8, Y41D4B.26, C04F1.3, T28D9.7, F15C11.1.1, T02C5.5D.3, Y17D7B.1, C38D9.2, F25D7.3B, F15D4.5, C07D10.4, T01D3.3B.1, T10B9.3, T04D3.4, F42A6.4, F56E3.4, Y15E3A.1A.2, R102.9, K09C8.3B, F11C7.4, K11G9.4.1, K06B4.1, C09E10.2E, F32H2.5, F44C4.2, Y48B6A.6A.1, F16B4.9, T28A11.20, ZK1240.1, T11A5.6, K06B4.8, F53B6.2B, F44C8.1, Y73B6BL.19, ZK488.4…	760	1960	6686	1.22984	0.00634827	0.000318375	0.021832
Annotation Cluster 12	Enrichment Score: 4.703915762789844
Category	Term	Count	%	PValue	Genes	List Total	Pop Hits	Pop Total	Fold Enrichment	Bonferroni	Benjamini	FDR
INTERPRO	IPR000731:Sterol-sensing 5TM box	14	0.649351	9.15591e-06	F44F4.4, F02E8.6, C24B5.3, F54G8.5, C45B2.7, F55F8.1.1, F56H1.1, T07H8.6, F43D9.1, F31F6.5, F56C11.2, R09H10.4, C53C11.3, ZK270.1	1433	32	13633	4.1622	0.00909602	0.000326291	0.0144614
INTERPRO	IPR003392:Patched	13	0.602968	1.62255e-05	F44F4.4, F02E8.6, C24B5.3, F54G8.5, C45B2.7, F55F8.1.1, T07H8.6, F31F6.5, F43D9.1, F56C11.2, R09H10.4, C53C11.3, ZK270.1	1433	29	13633	4.26472	0.0160628	0.000522223	0.0256262
GOTERM_MF_FAT	GO:0008158~hedgehog receptor activity	13	0.602968	5.2042e-05	F44F4.4, F02E8.6, C24B5.3, F54G8.5, C45B2.7, F55F8.1.1, T07H8.6, F31F6.5, F43D9.1, F56C11.2, R09H10.4, C53C11.3, ZK270.1	760	30	6686	3.81219	0.0210098	0.000964702	0.072773
Annotation Cluster 13	Enrichment Score: 4.517314597634824
Category	Term	Count	%	PValue	Genes	List Total	Pop Hits	Pop Total	Fold Enrichment	Bonferroni	Benjamini	FDR
INTERPRO	IPR018297:Adenylyl cyclase class-3/4/guanylyl cyclase, conserved site	15	0.695733	1.81028e-07	T04D3.4, F52E1.4A, C54E4.3, C17F4.6, T26C12.4, W03F11.2, T07D1.1C, C10F3.3, C46E1.2, T03D8.5, ZK970.6, M04G12.3, ZC412.2, F57F5.2, F21H7.9	1433	28	13633	5.09658	0.00018065	1.29047e-05	0.000285946
SP_PIR_KEYWORDS	cgmp biosynthesis	14	0.649351	4.32e-07	T04D3.4, F52E1.4A, C46E1.2, T03D8.5, C54E4.3, M04G12.3, ZK970.6, C17F4.6, T26C12.4, F57F5.2, ZC412.2, W03F11.2, F21H7.9, T07D1.1C	2039	26	19674	5.19553	9.50355e-05	6.78855e-06	0.000549909
GOTERM_BP_FAT	GO:0006182~cGMP biosynthetic process	14	0.649351	1.13468e-06	T04D3.4, F52E1.4A, C46E1.2, T03D8.5, C54E4.3, M04G12.3, ZK970.6, C17F4.6, T26C12.4, F57F5.2, ZC412.2, W03F11.2, F21H7.9, T07D1.1C	845	27	7838	4.80964	0.0010343	3.69576e-05	0.0017717
GOTERM_BP_FAT	GO:0046068~cGMP metabolic process	14	0.649351	1.13468e-06	T04D3.4, F52E1.4A, C46E1.2, T03D8.5, C54E4.3, M04G12.3, ZK970.6, C17F4.6, T26C12.4, F57F5.2, ZC412.2, W03F11.2, F21H7.9, T07D1.1C	845	27	7838	4.80964	0.0010343	3.69576e-05	0.0017717
GOTERM_MF_FAT	GO:0004383~guanylate cyclase activity	14	0.649351	2.06215e-06	T04D3.4, F52E1.4A, C46E1.2, T03D8.5, C54E4.3, M04G12.3, ZK970.6, C17F4.6, T26C12.4, F57F5.2, ZC412.2, W03F11.2, F21H7.9, T07D1.1C	760	27	6686	4.5616	0.000841006	6.47179e-05	0.00288455
GOTERM_MF_FAT	GO:0009975~cyclase activity	14	0.649351	3.45263e-06	T04D3.4, F52E1.4A, C46E1.2, T03D8.5, C54E4.3, M04G12.3, ZK970.6, C17F4.6, T26C12.4, F57F5.2, ZC412.2, W03F11.2, F21H7.9, T07D1.1C	760	28	6686	4.39868	0.00140768	9.39073e-05	0.00482952
SP_PIR_KEYWORDS	lyase	16	0.742115	0.00546338	T04D3.4, F52E1.4A, C54E4.3, C17F4.6, T26C12.4, W03F11.2, T07D1.1C, C10F3.3, C46E1.2, T03D8.5, F56H6.5, ZK970.6, M04G12.3, ZC412.2, F57F5.2, F21H7.9	2039	71	19674	2.17439	0.700379	0.0338492	6.73601
GOTERM_BP_FAT	GO:0006164~purine nucleotide biosynthetic process	19	0.881262	0.0658361	Y105E8A.12A, T04D3.4, F52E1.4A, F55A3.6, C54E4.3, C17F4.6, H06H21.10B, T26C12.4, W03F11.2, F02C9.3, T07D1.1C, C46E1.2, F54C1.6, T03D8.5, ZK970.6, M04G12.3, ZC412.2, F57F5.2, F21H7.9	845	115	7838	1.53251	1	0.456064	65.4712
GOTERM_BP_FAT	GO:0006163~purine nucleotide metabolic process	19	0.881262	0.0856628	Y105E8A.12A, T04D3.4, F52E1.4A, F55A3.6, C54E4.3, C17F4.6, H06H21.10B, T26C12.4, W03F11.2, F02C9.3, T07D1.1C, C46E1.2, F54C1.6, T03D8.5, ZK970.6, M04G12.3, ZC412.2, F57F5.2, F21H7.9	845	119	7838	1.481	1	0.533882	75.2993
Annotation Cluster 14	Enrichment Score: 4.288859432756097
Category	Term	Count	%	PValue	Genes	List Total	Pop Hits	Pop Total	Fold Enrichment	Bonferroni	Benjamini	FDR
GOTERM_BP_FAT	GO:0006813~potassium ion transport	31	1.43785	5.761e-06	F16B3.1, F22E5.6, F44A2.2, F20A1.7A, ZC239.12, C30D11.1A, C52B11.2, F46A9.3B, C03F11.1, Y51A2D.19C, F08A10.1A, ZC239.6.1, C25B8.1B, T06H11.1B, K02A2.3, Y47D3B.5B, R03E9.4, R04F11.4A, ZC84.2, ZK1251.8, C44E12.3D, F17C8.5, Y55F3C.3A, ZC410.4B, C40A11.3, T12C9.3, F22E5.12, K01D12.4, B0399.1B.1, Y73B6BL.19, F49H12.3	845	119	7838	2.41637	0.00524027	0.000159201	0.00899494
GOTERM_MF_FAT	GO:0005267~potassium channel activity	30	1.39147	1.27604e-05	F22E5.6, F16B3.1, F44A2.2, F20A1.7A, ZC239.12, C30D11.1A, C52B11.2, F46A9.3B, C03F11.1, Y51A2D.19C, F08A10.1A, ZC239.6.1, C25B8.1B, T06H11.1B, Y47D3B.5B, R03E9.4, R04F11.4A, ZC84.2, ZK1251.8, C44E12.3D, F17C8.5, Y55F3C.3A, ZC410.4B, C40A11.3, T12C9.3, F22E5.12, K01D12.4, B0399.1B.1, Y73B6BL.19, F49H12.3	760	112	6686	2.35644	0.00519276	0.000306206	0.0178481
GOTERM_BP_FAT	GO:0015672~monovalent inorganic cation transport	40	1.85529	0.00184952	F16B3.1, F22E5.6, F44A2.2, C24G7.1, F20A1.7A, ZC239.12, C30D11.1A, F31F6.6, F16F9.5, T28D9.7, C52B11.2, F46A9.3B, R13A1.4, T28B8.5, Y51A2D.19C, C03F11.1, F08A10.1A, ZC239.6.1, C25B8.1B, F52H2.4, T06H11.1B, K02A2.3, C41C4.5A.1, Y47D3B.5B, R03E9.4, R04F11.4A, ZC84.2, ZK1251.8, C44E12.3D, F17C8.5, Y55F3C.3A, C40A11.3, ZC410.4B, ZK512.6, T12C9.3, F22E5.12, F49H12.3, Y73B6BL.19, K01D12.4, B0399.1B.1	845	226	7838	1.64172	0.81517	0.0296987	2.84916
Annotation Cluster 15	Enrichment Score: 4.188471137980842
Category	Term	Count	%	PValue	Genes	List Total	Pop Hits	Pop Total	Fold Enrichment	Bonferroni	Benjamini	FDR
UP_SEQ_FEATURE	metal ion-binding site:Iron (heme proximal ligand)	7	0.324675	2.17599e-05	T04D3.4, C46E1.2, C54E4.3, C28F5.2, M04G12.3, F57F5.2, T07D1.1C	324	8	3249	8.77431	0.0191589	0.00321894	0.0338589
INTERPRO	IPR011644:Haem NO binding	6	0.278293	6.95888e-05	T04D3.4, C46E1.2, C54E4.3, M04G12.3, F57F5.2, T07D1.1C	1433	6	13633	9.51361	0.0670951	0.00192736	0.109864
INTERPRO	IPR011645:Haem NO binding associated	6	0.278293	6.95888e-05	T04D3.4, C46E1.2, C54E4.3, M04G12.3, F57F5.2, T07D1.1C	1433	6	13633	9.51361	0.0670951	0.00192736	0.109864
UP_SEQ_FEATURE	domain:Guanylate cyclase	6	0.278293	0.000167255	T04D3.4, C46E1.2, C54E4.3, M04G12.3, F57F5.2, T07D1.1C	324	7	3249	8.59524	0.138174	0.0184161	0.259977
Annotation Cluster 16	Enrichment Score: 4.185533849480237
Category	Term	Count	%	PValue	Genes	List Total	Pop Hits	Pop Total	Fold Enrichment	Bonferroni	Benjamini	FDR
INTERPRO	IPR001881:EGF-like calcium-binding	13	0.602968	2.44684e-05	F19C6.3, F40E10.4, ZK783.1, D1044.2C, W02C12.1, F11C7.4, F15B9.7, F56H11.1A.1, T07H8.4J, K08E5.3A, F47C12.1, C50H2.3, K07E12.1A.1	1433	30	13633	4.12256	0.024124	0.000762827	0.0386425
INTERPRO	IPR000152:EGF-type aspartate/asparagine hydroxylation conserved site	13	0.602968	7.43894e-05	F19C6.3, F20B10.1, F40E10.4, ZK783.1, D1044.2C, W02C12.1, F11C7.4, F56H11.1A.1, T07H8.4J, K08E5.3A, F47C12.1, C50H2.3, K07E12.1A.1	1433	33	13633	3.74778	0.0715543	0.00200457	0.117438
INTERPRO	IPR018097:EGF-like calcium-binding, conserved site	12	0.556586	9.51395e-05	F19C6.3, F56H11.1A.1, F40E10.4, T07H8.4J, C50H2.3, F47C12.1, K08E5.3A, ZK783.1, D1044.2C, K07E12.1A.1, W02C12.1, F11C7.4	1433	29	13633	3.93667	0.090585	0.00249566	0.150174
SMART	SM00179:EGF_CA	13	0.602968	0.000104565	F19C6.3, F40E10.4, ZK783.1, D1044.2C, W02C12.1, F11C7.4, F15B9.7, F56H11.1A.1, T07H8.4J, K08E5.3A, F47C12.1, C50H2.3, K07E12.1A.1	676	30	5537	3.54936	0.023458	0.00237094	0.133693
Annotation Cluster 17	Enrichment Score: 4.0831073352571305
Category	Term	Count	%	PValue	Genes	List Total	Pop Hits	Pop Total	Fold Enrichment	Bonferroni	Benjamini	FDR
INTERPRO	IPR003591:Leucine-rich repeat, typical subtype	12	0.556586	1.12787e-05	Y71F9B.8, T23G11.6C, F43C1.1, T01G9.3, ZK682.5, F40E10.4, F10F2.4, C56E6.6, C44H4.2, C14F11.2, C44H4.3, M88.6B	1433	24	13633	4.7568	0.0111931	0.000388068	0.0178139
SMART	SM00369:LRR_TYP	12	0.556586	4.53577e-05	Y71F9B.8, T23G11.6C, F43C1.1, T01G9.3, ZK682.5, F40E10.4, F10F2.4, C56E6.6, C44H4.2, C14F11.2, C44H4.3, M88.6B	676	24	5537	4.09541	0.0102436	0.00114339	0.058013
INTERPRO	IPR001611:Leucine-rich repeat	15	0.695733	0.00017557	Y71F9B.8, F20D1.7, F43C1.1, F40E10.4, C56E6.6, C14F11.2, T23G11.6C, ZK682.5, T01G9.3, F10F2.4, T05H4.3, C44H4.2, C44H4.3, ZK994.3, M88.6B	1433	46	13633	3.10226	0.16074	0.00448311	0.276965
SP_PIR_KEYWORDS	leucine-rich repeat	13	0.602968	0.000517859	Y71F9B.8, F43C1.1, F40E10.4, C56E6.6, C14F11.2, T23G11.6C, ZK682.5, T01G9.3, F10F2.4, C44H4.2, C44H4.3, M88.6B, ZK994.3	2039	40	19674	3.13588	0.107705	0.00454797	0.657205
Annotation Cluster 18	Enrichment Score: 3.8027175159043654
Category	Term	Count	%	PValue	Genes	List Total	Pop Hits	Pop Total	Fold Enrichment	Bonferroni	Benjamini	FDR
GOTERM_BP_FAT	GO:0051960~regulation of nervous system development	11	0.510204	0.000143046	F45B8.4, F28F9.1, ZC84.2, B0240.3, D1007.1, C07A12.1B, K07A9.2, F36F2.5, F45E10.1A, C40H5.5B.1, F15A2.6A	845	25	7838	4.08133	0.122315	0.00325637	0.223121
GOTERM_BP_FAT	GO:0045664~regulation of neuron differentiation	11	0.510204	0.000143046	F45B8.4, F28F9.1, ZC84.2, B0240.3, D1007.1, C07A12.1B, K07A9.2, F36F2.5, F45E10.1A, C40H5.5B.1, F15A2.6A	845	25	7838	4.08133	0.122315	0.00325637	0.223121
GOTERM_BP_FAT	GO:0050767~regulation of neurogenesis	11	0.510204	0.000143046	F45B8.4, F28F9.1, ZC84.2, B0240.3, D1007.1, C07A12.1B, K07A9.2, F36F2.5, F45E10.1A, C40H5.5B.1, F15A2.6A	845	25	7838	4.08133	0.122315	0.00325637	0.223121
GOTERM_BP_FAT	GO:0060284~regulation of cell development	11	0.510204	0.000210234	F45B8.4, F28F9.1, ZC84.2, B0240.3, D1007.1, C07A12.1B, K07A9.2, F36F2.5, F45E10.1A, C40H5.5B.1, F15A2.6A	845	26	7838	3.92435	0.174489	0.00434854	0.327758
Annotation Cluster 19	Enrichment Score: 3.7403850414383486
Category	Term	Count	%	PValue	Genes	List Total	Pop Hits	Pop Total	Fold Enrichment	Bonferroni	Benjamini	FDR
GOTERM_BP_FAT	GO:0007612~learning	8	0.371058	0.000156676	T25F10.5, F38E1.5, B0240.3, F15A8.5B, R01E6.1B, B0212.5, C40H5.5B.1, C02C6.2A	845	13	7838	5.70815	0.133159	0.00347929	0.244356
GOTERM_BP_FAT	GO:0007611~learning or memory	9	0.41744	0.000174694	T25F10.5, F38E1.5, B0240.3, F15A8.5B, R01E6.1B, B0212.5, C40H5.5B.1, F13B12.5, C02C6.2A	845	17	7838	4.91069	0.147289	0.00369861	0.272422
GOTERM_BP_FAT	GO:0008355~olfactory learning	7	0.324675	0.000219566	T25F10.5, F38E1.5, B0240.3, R01E6.1B, B0212.5, C40H5.5B.1, C02C6.2A	845	10	7838	6.49302	0.181487	0.00444047	0.342284
Annotation Cluster 20	Enrichment Score: 3.7014251189531664
Category	Term	Count	%	PValue	Genes	List Total	Pop Hits	Pop Total	Fold Enrichment	Bonferroni	Benjamini	FDR
GOTERM_MF_FAT	GO:0005261~cation channel activity	44	2.04082	2.18882e-06	F16B3.1, F22E5.6, Y73F8A.1, F44A2.2, C24G7.1, F20A1.7A, ZC239.12, C30D11.1A, C35C5.5, F16F9.5, T28D9.7, T02C5.5D.3, C52B11.2, F46A9.3B, R13A1.4, T28B8.5, B0212.5, Y51A2D.19C, C03F11.1, F08A10.1A, ZC239.6.1, K11G12.2, C25B8.1B, T06H11.1B, C41C4.5A.1, ZC504.2, Y47D3B.5B, R03E9.4, R04F11.4A, ZC84.2, ZK1251.8, C44E12.3D, F17C8.5, Y55F3C.3A, C48A7.1B, C40A11.3, ZC410.4B, T12C9.3, R01E6.4, F22E5.12, F4…	760	184	6686	2.10372	0.000892643	6.37866e-05	0.00306174
GOTERM_MF_FAT	GO:0046873~metal ion transmembrane transporter activity	46	2.13358	3.49215e-05	F16B3.1, F22E5.6, Y73F8A.1, F44A2.2, C24G7.1, F20A1.7A, ZC239.12, C30D11.1A, C35C5.5, F16F9.5, T11F9.2A, T28D9.7, T02C5.5D.3, C52B11.2, F46A9.3B, R13A1.4, T28B8.5, B0212.5, Y51A2D.19C, C03F11.1, F08A10.1A, ZC239.6.1, K11G12.2, C25B8.1B, T06H11.1B, C41C4.5A.1, ZC504.2, Y47D3B.5B, R03E9.4, R04F11.4A, ZC84.2, ZK1251.8, C44E12.3D, F30B5.7, F17C8.5, Y55F3C.3A, C48A7.1B, C40A11.3, ZC410.4B, T12C9.3, R0…	760	217	6686	1.86488	0.0141472	0.000678256	0.0488379
GOTERM_BP_FAT	GO:0030001~metal ion transport	45	2.0872	0.000127735	F16B3.1, F22E5.6, Y73F8A.1, F44A2.2, C24G7.1, F20A1.7A, ZC239.12, C30D11.1A, F31F6.6, F16F9.5, T11F9.2A, T28D9.7, T02C5.5D.3, C52B11.2, F46A9.3B, R13A1.4, T28B8.5, Y51A2D.19C, C03F11.1, F08A10.1A, ZC239.6.1, C25B8.1B, F52H2.4, T06H11.1B, K02A2.3, C41C4.5A.1, Y47D3B.5B, R03E9.4, R04F11.4A, ZC84.2, ZK1251.8, C44E12.3D, F30B5.7, F17C8.5, Y55F3C.3A, C48A7.1B, C40A11.3, ZC410.4B, ZK512.6, T12C9.3, F22…	845	233	7838	1.79145	0.109972	0.00298278	0.199262
GOTERM_BP_FAT	GO:0015672~monovalent inorganic cation transport	40	1.85529	0.00184952	F16B3.1, F22E5.6, F44A2.2, C24G7.1, F20A1.7A, ZC239.12, C30D11.1A, F31F6.6, F16F9.5, T28D9.7, C52B11.2, F46A9.3B, R13A1.4, T28B8.5, Y51A2D.19C, C03F11.1, F08A10.1A, ZC239.6.1, C25B8.1B, F52H2.4, T06H11.1B, K02A2.3, C41C4.5A.1, Y47D3B.5B, R03E9.4, R04F11.4A, ZC84.2, ZK1251.8, C44E12.3D, F17C8.5, Y55F3C.3A, C40A11.3, ZC410.4B, ZK512.6, T12C9.3, F22E5.12, F49H12.3, Y73B6BL.19, K01D12.4, B0399.1B.1	845	226	7838	1.64172	0.81517	0.0296987	2.84916
GOTERM_BP_FAT	GO:0006812~cation transport	48	2.22635	0.0172267	F16B3.1, F22E5.6, Y73F8A.1, C24G7.1, F44A2.2, F20A1.7A, ZC239.12, C30D11.1A, F31F6.6, F16F9.5, T11F9.2A, T28D9.7, T02C5.5D.3, C52B11.2, F46A9.3B, R13A1.4, T28B8.5, Y51A2D.19C, C03F11.1, F08A10.1A, ZC239.6.1, Y105E8A.12A, C25B8.1B, F52H2.4, T06H11.1B, K02A2.3, C41C4.5A.1, F49E11.3, Y47D3B.5B, M195.3, R03E9.4, R04F11.4A, ZC84.2, ZK1251.8, C44E12.3D, F30B5.7, F17C8.5, Y55F3C.3A, C48A7.1B, C40A11.3, …	845	321	7838	1.38703	1	0.175735	23.763
Annotation Cluster 21	Enrichment Score: 3.513950368103657
Category	Term	Count	%	PValue	Genes	List Total	Pop Hits	Pop Total	Fold Enrichment	Bonferroni	Benjamini	FDR
INTERPRO	IPR003609:Apple-like	10	0.463822	0.000211549	F41A4.1, C07G1.2, F52C9.5, R07A4.4, C16D9.1, F38E11.4, F48C5.2, C34G6.6A, F52B11.3, C29E6.4	1433	22	13633	4.32437	0.190346	0.00526479	0.333633
INTERPRO	IPR003014:PAN-1 domain	10	0.463822	0.000211549	F41A4.1, C07G1.2, F52C9.5, R07A4.4, C16D9.1, F38E11.4, F48C5.2, C34G6.6A, F52B11.3, C29E6.4	1433	22	13633	4.32437	0.190346	0.00526479	0.333633
SMART	SM00473:PAN_AP	10	0.463822	0.000641693	F41A4.1, C07G1.2, F52C9.5, R07A4.4, C16D9.1, F38E11.4, F48C5.2, C34G6.6A, F52B11.3, C29E6.4	676	22	5537	3.7231	0.135593	0.010354	0.817854
Annotation Cluster 22	Enrichment Score: 3.513337558125136
Category	Term	Count	%	PValue	Genes	List Total	Pop Hits	Pop Total	Fold Enrichment	Bonferroni	Benjamini	FDR
INTERPRO	IPR002126:Cadherin	8	0.371058	6.83546e-05	F15B9.7, Y37E11AL.6, F59C12.1, R10F2.1, F18F11.3, C45G7.5, R05H10.6, ZK112.7	1433	12	13633	6.34241	0.0659453	0.00200447	0.107916
SMART	SM00112:CA	8	0.371058	0.000176746	F15B9.7, Y37E11AL.6, F59C12.1, R10F2.1, F18F11.3, C45G7.5, R05H10.6, ZK112.7	676	12	5537	5.46055	0.0393306	0.00333816	0.225885
GOTERM_BP_FAT	GO:0007156~homophilic cell adhesion	8	0.371058	0.000284328	F15B9.7, Y37E11AL.6, F59C12.1, R10F2.1, F18F11.3, C45G7.5, R05H10.6, ZK112.7	845	14	7838	5.30042	0.228442	0.00538842	0.443032
GOTERM_BP_FAT	GO:0016337~cell-cell adhesion	8	0.371058	0.00257462	F15B9.7, Y37E11AL.6, F59C12.1, R10F2.1, F18F11.3, C45G7.5, R05H10.6, ZK112.7	845	19	7838	3.90557	0.904734	0.0390653	3.9453
Annotation Cluster 23	Enrichment Score: 3.1841819040055603
Category	Term	Count	%	PValue	Genes	List Total	Pop Hits	Pop Total	Fold Enrichment	Bonferroni	Benjamini	FDR
SP_PIR_KEYWORDS	heme	29	1.34508	5.53166e-05	F02C12.5C, ZK1320.4, C18C4.9, C54E4.3, T10B9.8, T13C5.1A, C26C6.7A, T06A1.4, Y17D7A.4, F19H6.2, R13A1.8, C46E1.2, C28F5.2, M04G12.3, F41B5.7, T10B9.3, F42A6.4, T04D3.4, C29F5.7, F08F3.7, B0304.3, R102.9, R08F11.3, T07D1.1C, Y58A7A.6, F57F5.2, Y80D3A.5, F44C8.1, ZK994.3	2039	124	19674	2.25659	0.0120962	0.00064032	0.0703918
GOTERM_MF_FAT	GO:0020037~heme binding	33	1.53061	0.00014087	F02C12.5C, ZK1320.4, C18C4.9, C54E4.3, T10B9.8, T13C5.1A, C26C6.7A, T06A1.4, Y17D7A.4, F19H6.2, R13A1.8, C46E1.2, F53G12.3, C28F5.2, M04G12.3, F41B5.7, T10B9.3, F42A6.4, T04D3.4, C29F5.7, F08F3.7, B0304.3, K10B4.1, R102.9, R08F11.3, T07D1.1C, C36E8.2, Y58A7A.6, F57F5.2, Y80D3A.5, C06H2.5B, F44C8.1, ZK994.3	760	145	6686	2.00216	0.0558581	0.00249596	0.196872
GOTERM_MF_FAT	GO:0046906~tetrapyrrole binding	33	1.53061	0.00018449	F02C12.5C, ZK1320.4, C18C4.9, C54E4.3, T10B9.8, T13C5.1A, C26C6.7A, T06A1.4, Y17D7A.4, F19H6.2, R13A1.8, C46E1.2, F53G12.3, C28F5.2, M04G12.3, F41B5.7, T10B9.3, F42A6.4, T04D3.4, C29F5.7, F08F3.7, B0304.3, K10B4.1, R102.9, R08F11.3, T07D1.1C, C36E8.2, Y58A7A.6, F57F5.2, Y80D3A.5, C06H2.5B, F44C8.1, ZK994.3	760	147	6686	1.97492	0.0725153	0.00313171	0.257761
GOTERM_MF_FAT	GO:0005506~iron ion binding	37	1.71614	0.127534	F02C12.5C, ZK1320.4, C18C4.9, C54E4.3, T10B9.8, C54E4.5, T13C5.1A, C26C6.7A, T06A1.4, Y17D7A.4, F19H6.2, R13A1.8, Y43F8B.4B, C46E1.2, F53G12.3, C28F5.2, M04G12.3, F41B5.7, ZK1290.2A, T10B9.3, F42A6.4, T04D3.4, C29F5.7, F08F3.7, B0304.3, R102.9, K10B4.1, R08F11.3, T07D1.1C, C36E8.2, F25B3.4, Y58A7A.6, F57F5.2, Y80D3A.5, C06H2.5B, F44C8.1, ZK994.3	760	262	6686	1.24238	1	0.58669	85.1689
Annotation Cluster 24	Enrichment Score: 3.0264920332097898
Category	Term	Count	%	PValue	Genes	List Total	Pop Hits	Pop Total	Fold Enrichment	Bonferroni	Benjamini	FDR
GOTERM_CC_FAT	GO:0005578~proteinaceous extracellular matrix	13	0.602968	0.000598842	EGAP1.3, C37C3.6C.2, F58B4.1B, T22A3.8, K07C11.5, F56H11.1A.1, K10B4.6A, H19M22.3A, F41C6.1.1, W05G11.4, K07E12.1A.1, F53B6.2B, H36L18.1, E01A2.3A	970	35	7912	3.02963	0.0820938	0.00852942	0.706903
GOTERM_CC_FAT	GO:0031012~extracellular matrix	13	0.602968	0.000799628	EGAP1.3, C37C3.6C.2, F58B4.1B, T22A3.8, K07C11.5, F56H11.1A.1, K10B4.6A, H19M22.3A, F41C6.1.1, W05G11.4, K07E12.1A.1, F53B6.2B, H36L18.1, E01A2.3A	970	36	7912	2.94548	0.108092	0.0103454	0.942895
GOTERM_CC_FAT	GO:0044421~extracellular region part	14	0.649351	0.0017391	EGAP1.3, C37C3.6C.2, F58B4.1B, T22A3.8, K07C11.5, ZK337.1A.1, F56H11.1A.1, K10B4.6A, H19M22.3A, F41C6.1.1, W05G11.4, K07E12.1A.1, F53B6.2B, H36L18.1, E01A2.3A	970	44	7912	2.59531	0.220348	0.0205286	2.04028
Annotation Cluster 25	Enrichment Score: 2.997288599450772
Category	Term	Count	%	PValue	Genes	List Total	Pop Hits	Pop Total	Fold Enrichment	Bonferroni	Benjamini	FDR
INTERPRO	IPR001791:Laminin G	8	0.371058	0.000244908	F41G3.12, T22A3.8, F20B10.1, F15B9.7, F40E10.4, F11C7.4, ZK112.7, C29A12.4B	1433	14	13633	5.43635	0.216863	0.0059444	0.386148
INTERPRO	IPR012680:Laminin G, subdomain 2	8	0.371058	0.000244908	F41G3.12, T22A3.8, F20B10.1, F15B9.7, F40E10.4, F11C7.4, ZK112.7, C29A12.4B	1433	14	13633	5.43635	0.216863	0.0059444	0.386148
SMART	SM00282:LamG	8	0.371058	0.000613992	F41G3.12, T22A3.8, F20B10.1, F15B9.7, F40E10.4, F11C7.4, ZK112.7, C29A12.4B	676	14	5537	4.68047	0.130136	0.0106672	0.782675
INTERPRO	IPR013320:Concanavalin A-like lectin/glucanase, subgroup	10	0.463822	0.0278406	F41G3.12, T22A3.8, ZK892.1B, F20B10.1, F15B9.7, F40E10.4, F40H6.5, F11C7.4, ZK112.7, C29A12.4B	1433	42	13633	2.26514	1	0.320239	35.9816
Annotation Cluster 26	Enrichment Score: 2.9961167664446933
Category	Term	Count	%	PValue	Genes	List Total	Pop Hits	Pop Total	Fold Enrichment	Bonferroni	Benjamini	FDR
GOTERM_BP_FAT	GO:0007267~cell-cell signaling	20	0.927644	0.000273312	Y22F5A.3B, K11G12.2, F15D3.1B, C02H7.3A, C18H9.7, F45E10.1A, F42G8.4.2, K04G11.2, C17D12.2, T13C5.1A, T23F11.3A.1, C09E10.2E, T02C5.5D.3, F48F7.2.1, F33E2.2D.1, T14A8.1, K02E10.8B, Y44E3A.2, T10A3.1B, C18A3.6B.1	845	75	7838	2.47353	0.22065	0.0052901	0.425903
GOTERM_BP_FAT	GO:0019226~transmission of nerve impulse	16	0.742115	0.00193863	Y22F5A.3B, K11G12.2, F15D3.1B, C02H7.3A, C18H9.7, F42G8.4.2, C17D12.2, T23F11.3A.1, C09E10.2E, T02C5.5D.3, F48F7.2.1, F33E2.2D.1, T14A8.1, Y44E3A.2, T10A3.1B, C18A3.6B.1	845	62	7838	2.39374	0.829624	0.0305712	2.98451
GOTERM_BP_FAT	GO:0007268~synaptic transmission	16	0.742115	0.00193863	Y22F5A.3B, K11G12.2, F15D3.1B, C02H7.3A, C18H9.7, F42G8.4.2, C17D12.2, T23F11.3A.1, C09E10.2E, T02C5.5D.3, F48F7.2.1, F33E2.2D.1, T14A8.1, Y44E3A.2, T10A3.1B, C18A3.6B.1	845	62	7838	2.39374	0.829624	0.0305712	2.98451
Annotation Cluster 27	Enrichment Score: 2.9755634222509864
Category	Term	Count	%	PValue	Genes	List Total	Pop Hits	Pop Total	Fold Enrichment	Bonferroni	Benjamini	FDR
SP_PIR_KEYWORDS	cilium	8	0.371058	0.00012357	Y73F8A.1, T27B1.1, F18C12.1, ZK945.9, C34D1.3, F54C1.5A, F59C6.7, C53B7.5	2039	13	19674	5.93775	0.0268207	0.00123501	0.157183
SP_PIR_KEYWORDS	cell projection	8	0.371058	0.00143652	Y73F8A.1, T27B1.1, F18C12.1, ZK945.9, C34D1.3, F54C1.5A, F59C6.7, C53B7.5	2039	18	19674	4.28838	0.271131	0.0112315	1.81327
GOTERM_CC_FAT	GO:0005929~cilium	6	0.278293	0.00666941	Y73F8A.1, T27B1.1, F18C12.1, ZK945.9, F54C1.5A, F59C6.7	970	11	7912	4.44911	0.615926	0.0709654	7.61907
Annotation Cluster 28	Enrichment Score: 2.9581672772079735
Category	Term	Count	%	PValue	Genes	List Total	Pop Hits	Pop Total	Fold Enrichment	Bonferroni	Benjamini	FDR
INTERPRO	IPR000595:Cyclic nucleotide-binding	8	0.371058	0.000675447	F14H8.6B, F16B3.1, T20G5.5, ZC84.2, C30D11.1A, F36F2.5, F38E11.12, Y76B12C.1	1433	16	13633	4.7568	0.490499	0.0142449	1.0616
INTERPRO	IPR014710:RmlC-like jelly roll fold	9	0.41744	0.00120357	F14H8.6B, F16B3.1, T20G5.5, ZC84.2, C30D11.1A, F36F2.5, F38E11.12, Y76B12C.1, C05C8.7.1	1433	22	13633	3.89193	0.699374	0.02423	1.88429
SMART	SM00100:cNMP	8	0.371058	0.00164223	F14H8.6B, F16B3.1, T20G5.5, ZC84.2, C30D11.1A, F36F2.5, F38E11.12, Y76B12C.1	676	16	5537	4.09541	0.311399	0.0245661	2.08077
Annotation Cluster 29	Enrichment Score: 2.7973644579700125
Category	Term	Count	%	PValue	Genes	List Total	Pop Hits	Pop Total	Fold Enrichment	Bonferroni	Benjamini	FDR
GOTERM_BP_FAT	GO:0048812~neuron projection morphogenesis	15	0.695733	0.000172302	Y54G2A.25A, F45E10.1A, K02B12.4B, ZC504.4C, K11G9.4.1, F15A2.6A, F28F9.1, ZC84.2, ZC247.3, D1007.1, K07A9.2, F36F2.5, F41C6.1.1, C40H5.5B.1, C47G2.2	845	45	7838	3.09191	0.145427	0.00373475	0.268697
GOTERM_BP_FAT	GO:0031175~neuron projection development	15	0.695733	0.000366117	Y54G2A.25A, F45E10.1A, K02B12.4B, ZC504.4C, K11G9.4.1, F15A2.6A, F28F9.1, ZC84.2, ZC247.3, D1007.1, K07A9.2, F36F2.5, F41C6.1.1, C40H5.5B.1, C47G2.2	845	48	7838	2.89867	0.283917	0.00665693	0.570134
GOTERM_BP_FAT	GO:0007409~axonogenesis	12	0.556586	0.00320434	F28F9.1, ZC247.3, Y54G2A.25A, D1007.1, F45E10.1A, F41C6.1.1, C40H5.5B.1, K02B12.4B, ZC504.4C, C47G2.2, K11G9.4.1, F15A2.6A	845	41	7838	2.71485	0.946445	0.0476134	4.88785
GOTERM_BP_FAT	GO:0048667~cell morphogenesis involved in neuron differentiation	12	0.556586	0.00320434	F28F9.1, ZC247.3, Y54G2A.25A, D1007.1, F45E10.1A, F41C6.1.1, C40H5.5B.1, K02B12.4B, ZC504.4C, C47G2.2, K11G9.4.1, F15A2.6A	845	41	7838	2.71485	0.946445	0.0476134	4.88785
GOTERM_BP_FAT	GO:0000904~cell morphogenesis involved in differentiation	12	0.556586	0.00477707	F28F9.1, ZC247.3, Y54G2A.25A, D1007.1, F45E10.1A, F41C6.1.1, C40H5.5B.1, K02B12.4B, ZC504.4C, C47G2.2, K11G9.4.1, F15A2.6A	845	43	7838	2.58858	0.987312	0.0649792	7.20418
GOTERM_BP_FAT	GO:0007411~axon guidance	10	0.463822	0.00531207	F28F9.1, Y54G2A.25A, D1007.1, F45E10.1A, F41C6.1.1, K02B12.4B, ZC504.4C, C47G2.2, K11G9.4.1, F15A2.6A	845	32	7838	2.89867	0.99223	0.0709556	7.98003
Annotation Cluster 30	Enrichment Score: 2.7932487500687246
Category	Term	Count	%	PValue	Genes	List Total	Pop Hits	Pop Total	Fold Enrichment	Bonferroni	Benjamini	FDR
GOTERM_BP_FAT	GO:0015669~gas transport	11	0.510204	0.00106406	C36E8.2, C29F5.7, R13A1.8, F19H6.2, C18C4.9, Y58A7A.6, C28F5.2, R102.9, C26C6.7A, C06H2.5B, T06A1.4	845	31	7838	3.29139	0.621273	0.0184987	1.64858
GOTERM_BP_FAT	GO:0015671~oxygen transport	11	0.510204	0.00106406	C36E8.2, C29F5.7, R13A1.8, F19H6.2, C18C4.9, Y58A7A.6, C28F5.2, R102.9, C26C6.7A, C06H2.5B, T06A1.4	845	31	7838	3.29139	0.621273	0.0184987	1.64858
INTERPRO	IPR000971:Globin, subset	9	0.41744	0.00120357	C29F5.7, R13A1.8, F19H6.2, C18C4.9, Y58A7A.6, C28F5.2, R102.9, C26C6.7A, T06A1.4	1433	22	13633	3.89193	0.699374	0.02423	1.88429
SP_PIR_KEYWORDS	oxygen transport	9	0.41744	0.00153706	C29F5.7, R13A1.8, F19H6.2, C18C4.9, Y58A7A.6, C28F5.2, R102.9, C26C6.7A, T06A1.4	2039	23	19674	3.77564	0.2871	0.0116016	1.93905
GOTERM_MF_FAT	GO:0019825~oxygen binding	11	0.510204	0.00159624	C36E8.2, C29F5.7, R13A1.8, F19H6.2, C18C4.9, Y58A7A.6, C28F5.2, R102.9, C26C6.7A, C06H2.5B, T06A1.4	760	31	6686	3.12165	0.478885	0.0230092	2.20986
GOTERM_MF_FAT	GO:0005344~oxygen transporter activity	9	0.41744	0.00273945	C29F5.7, R13A1.8, F19H6.2, C18C4.9, Y58A7A.6, C28F5.2, R102.9, C26C6.7A, T06A1.4	760	23	6686	3.44245	0.673469	0.0366203	3.76458
INTERPRO	IPR012292:Globin	9	0.41744	0.00305776	C29F5.7, R13A1.8, F19H6.2, C18C4.9, Y58A7A.6, C28F5.2, R102.9, C26C6.7A, T06A1.4	1433	25	13633	3.4249	0.952939	0.0550265	4.7222
Annotation Cluster 31	Enrichment Score: 2.660239938899404
Category	Term	Count	%	PValue	Genes	List Total	Pop Hits	Pop Total	Fold Enrichment	Bonferroni	Benjamini	FDR
GOTERM_BP_FAT	GO:0030705~cytoskeleton-dependent intracellular transport	6	0.278293	0.00124375	F32A6.2, Y75B8A.12, T25F10.5, C18H9.8, B0478.1B.2, F54C1.5A	845	9	7838	6.18383	0.678579	0.0211875	1.92446
GOTERM_BP_FAT	GO:0043064~flagellum organization	5	0.231911	0.00167547	F32A6.2, Y75B8A.12, T25F10.5, C18H9.8, F54C1.5A	845	6	7838	7.72978	0.783315	0.0279233	2.58432
GOTERM_BP_FAT	GO:0042073~intraflagellar transport	5	0.231911	0.00167547	F32A6.2, Y75B8A.12, T25F10.5, C18H9.8, F54C1.5A	845	6	7838	7.72978	0.783315	0.0279233	2.58432
GOTERM_BP_FAT	GO:0010970~microtubule-based transport	5	0.231911	0.00654687	F32A6.2, Y75B8A.12, T25F10.5, C18H9.8, F54C1.5A	845	8	7838	5.79734	0.997497	0.0831551	9.74759
Annotation Cluster 32	Enrichment Score: 2.353421930810004
Category	Term	Count	%	PValue	Genes	List Total	Pop Hits	Pop Total	Fold Enrichment	Bonferroni	Benjamini	FDR
SP_PIR_KEYWORDS	LIM domain	10	0.463822	0.00255771	F09B9.2A, F28F5.3C, Y57G11A.1A, ZC247.3, ZK381.5B, ZC64.4, C04F1.3, C40H5.5B.1, K02C4.4, F01D4.6C	2039	30	19674	3.21628	0.430739	0.0174527	3.20741
INTERPRO	IPR001781:Zinc finger, LIM-type	10	0.463822	0.00358998	F09B9.2A, F28F5.3C, Y57G11A.1A, ZC247.3, ZK381.5B, ZC64.4, C04F1.3, C40H5.5B.1, K02C4.4, F01D4.6C	1433	31	13633	3.06891	0.972381	0.0631752	5.52247
SMART	SM00132:LIM	10	0.463822	0.00947964	F09B9.2A, F28F5.3C, Y57G11A.1A, ZC247.3, ZK381.5B, ZC64.4, C04F1.3, C40H5.5B.1, K02C4.4, F01D4.6C	676	31	5537	2.6422	0.884922	0.113185	11.4725
Annotation Cluster 33	Enrichment Score: 2.3169876977609327
Category	Term	Count	%	PValue	Genes	List Total	Pop Hits	Pop Total	Fold Enrichment	Bonferroni	Benjamini	FDR
GOTERM_BP_FAT	GO:0007618~mating	7	0.324675	0.00214689	Y73F8A.1, C02H7.3A, C30D11.1A, F45E10.1A, ZK945.9, T10A3.1B, C18A3.6B.1	845	14	7838	4.63787	0.859152	0.0332297	3.30012
GOTERM_BP_FAT	GO:0007617~mating behavior	6	0.278293	0.00593011	Y73F8A.1, C30D11.1A, F45E10.1A, ZK945.9, T10A3.1B, C18A3.6B.1	845	12	7838	4.63787	0.995592	0.07777	8.86875
GOTERM_BP_FAT	GO:0051705~behavioral interaction between organisms	6	0.278293	0.00879353	Y73F8A.1, C30D11.1A, F45E10.1A, ZK945.9, T10A3.1B, C18A3.6B.1	845	13	7838	4.28111	0.999683	0.105846	12.8824
Annotation Cluster 34	Enrichment Score: 2.2653600609497384
Category	Term	Count	%	PValue	Genes	List Total	Pop Hits	Pop Total	Fold Enrichment	Bonferroni	Benjamini	FDR
SP_PIR_KEYWORDS	gtp-binding	31	1.43785	0.00129458	F48C11.1, C54E4.3, F17C8.4.1, B0207.3B, C44B11.3, R03G5.1C.3, F45E4.1, C46E1.2, M04G12.3, C38D4.8, F19H8.3, C34D1.3, B0272.1, C18A3.6B.1, C14A11.7, W03F8.9, E02C12.5, T04D3.4, F20D6.8, F38E1.5, T26C12.3, F16D3.1, ZK899.4, T07D1.1C, T04H1.9, ZK154.3, C16A11.1, F57F5.2, Y11D7A.4, K02E10.1, F32H2.9	2039	163	19674	1.83506	0.24798	0.0104997	1.63547
GOTERM_MF_FAT	GO:0019001~guanyl nucleotide binding	35	1.62338	0.00568646	T28F3.6, F48C11.1, C54E4.3, F17C8.4.1, B0207.3B, C44B11.3, R03G5.1C.3, F45E4.1, C46E1.2, Y37E3.5B, M04G12.3, C38D4.8, F19H8.3, C34D1.3, B0272.1, C18A3.6B.1, C14A11.7, W03F8.9, E02C12.5, T04D3.4, F20D6.8, F38E1.5, T26C12.3, F16D3.1, ZK899.4, T07D1.1C, ZC84.2, T04H1.9, ZK154.3, C16A11.1, F57F5.2, Y11D7A.4, K02E10.1, F32H2.9, Y41E3.3	760	193	6686	1.59538	0.902383	0.0661434	7.6672
GOTERM_MF_FAT	GO:0032561~guanyl ribonucleotide binding	34	1.57699	0.00858005	T28F3.6, F48C11.1, C54E4.3, F17C8.4.1, B0207.3B, C44B11.3, R03G5.1C.3, F45E4.1, C46E1.2, Y37E3.5B, M04G12.3, C38D4.8, F19H8.3, C34D1.3, B0272.1, C18A3.6B.1, C14A11.7, E02C12.5, T04D3.4, F20D6.8, F38E1.5, T26C12.3, F16D3.1, ZK899.4, T07D1.1C, ZC84.2, T04H1.9, ZK154.3, C16A11.1, F57F5.2, Y11D7A.4, K02E10.1, F32H2.9, Y41E3.3	760	191	6686	1.56602	0.970275	0.0930429	11.3556
GOTERM_MF_FAT	GO:0005525~GTP binding	33	1.53061	0.0137435	T28F3.6, F48C11.1, C54E4.3, F17C8.4.1, B0207.3B, C44B11.3, R03G5.1C.3, F45E4.1, C46E1.2, Y37E3.5B, M04G12.3, C38D4.8, F19H8.3, C34D1.3, B0272.1, C18A3.6B.1, C14A11.7, E02C12.5, T04D3.4, F20D6.8, F38E1.5, T26C12.3, F16D3.1, ZK899.4, T07D1.1C, T04H1.9, ZK154.3, C16A11.1, F57F5.2, Y11D7A.4, K02E10.1, F32H2.9, Y41E3.3	760	190	6686	1.52796	0.996469	0.141528	17.5997
Annotation Cluster 35	Enrichment Score: 2.2077606306781217
Category	Term	Count	%	PValue	Genes	List Total	Pop Hits	Pop Total	Fold Enrichment	Bonferroni	Benjamini	FDR
INTERPRO	IPR001972:Stomatin	6	0.278293	0.0020338	F08C6.4B, K03E6.5A, F41G4.3A, F57H12.2, F14D12.4A, Y71H9A.2	1433	10	13633	5.70816	0.868901	0.0390561	3.16464
INTERPRO	IPR001107:Band 7 protein	6	0.278293	0.00793639	F08C6.4B, K03E6.5A, F41G4.3A, F57H12.2, F14D12.4A, Y71H9A.2	1433	13	13633	4.3909	0.999648	0.120375	11.8262
SMART	SM00244:PHB	6	0.278293	0.0147498	F08C6.4B, K03E6.5A, F41G4.3A, F57H12.2, F14D12.4A, Y71H9A.2	676	13	5537	3.78038	0.965718	0.162667	17.313
Annotation Cluster 36	Enrichment Score: 2.055860645195714
Category	Term	Count	%	PValue	Genes	List Total	Pop Hits	Pop Total	Fold Enrichment	Bonferroni	Benjamini	FDR
GOTERM_MF_FAT	GO:0022843~voltage-gated cation channel activity	18	0.834879	0.00143216	ZC239.6.1, F16B3.1, F22E5.6, F44A2.2, ZC239.12, C25B8.1B, C30D11.1A, R03E9.4, T02C5.5D.3, ZC84.2, C52B11.2, C48A7.1B, Y55F3C.3A, C40A11.3, F22E5.12, Y51A2D.19C, F49H12.3, Y73B6BL.19	760	69	6686	2.29497	0.442748	0.0222389	1.98481
GOTERM_MF_FAT	GO:0005249~voltage-gated potassium channel activity	16	0.742115	0.0044746	ZC239.6.1, F22E5.6, F16B3.1, F44A2.2, ZC239.12, C25B8.1B, C30D11.1A, R03E9.4, ZC84.2, C52B11.2, Y55F3C.3A, C40A11.3, F22E5.12, Y51A2D.19C, F49H12.3, Y73B6BL.19	760	64	6686	2.19934	0.839544	0.0539373	6.08051
GOTERM_MF_FAT	GO:0022832~voltage-gated channel activity	18	0.834879	0.00739152	ZC239.6.1, F16B3.1, F22E5.6, F44A2.2, ZC239.12, C25B8.1B, C30D11.1A, R03E9.4, T02C5.5D.3, ZC84.2, C52B11.2, C48A7.1B, Y55F3C.3A, C40A11.3, F22E5.12, Y51A2D.19C, F49H12.3, Y73B6BL.19	760	80	6686	1.97941	0.951536	0.0828498	9.8575
GOTERM_MF_FAT	GO:0005244~voltage-gated ion channel activity	18	0.834879	0.00739152	ZC239.6.1, F16B3.1, F22E5.6, F44A2.2, ZC239.12, C25B8.1B, C30D11.1A, R03E9.4, T02C5.5D.3, ZC84.2, C52B11.2, C48A7.1B, Y55F3C.3A, C40A11.3, F22E5.12, Y51A2D.19C, F49H12.3, Y73B6BL.19	760	80	6686	1.97941	0.951536	0.0828498	9.8575
GOTERM_CC_FAT	GO:0034703~cation channel complex	14	0.649351	0.0349177	ZC239.6.1, F22E5.6, F44A2.2, ZC239.12, C25B8.1B, T02C5.5D.3, C52B11.2, C48A7.1B, Y55F3C.3A, C40A11.3, Y51A2D.19C, F22E5.12, F49H12.3, Y73B6BL.19	970	62	7912	1.84184	0.993796	0.304438	34.3557
GOTERM_CC_FAT	GO:0034702~ion channel complex	15	0.695733	0.0378075	ZC239.6.1, F22E5.6, F44A2.2, ZC239.12, C25B8.1B, T02C5.5D.3, C52B11.2, C48A7.1B, Y55F3C.3A, C40A11.3, ZC482.1, Y51A2D.19C, F22E5.12, F49H12.3, Y73B6BL.19	970	69	7912	1.7732	0.995959	0.307483	36.6461
Annotation Cluster 37	Enrichment Score: 2.0420751408240503
Category	Term	Count	%	PValue	Genes	List Total	Pop Hits	Pop Total	Fold Enrichment	Bonferroni	Benjamini	FDR
GOTERM_BP_FAT	GO:0060756~foraging behavior	4	0.185529	0.00457765	R13H4.1, K03E6.4, R148.1B, Y38F2AL.2	845	4	7838	9.27574	0.984769	0.0642613	6.91343
GOTERM_BP_FAT	GO:0035177~larval foraging behavior	4	0.185529	0.00457765	R13H4.1, K03E6.4, R148.1B, Y38F2AL.2	845	4	7838	9.27574	0.984769	0.0642613	6.91343
GOTERM_BP_FAT	GO:0030537~larval behavior	4	0.185529	0.0105281	R13H4.1, K03E6.4, R148.1B, Y38F2AL.2	845	5	7838	7.42059	0.999936	0.120763	15.2326
INTERPRO	IPR010796:B9	3	0.139147	0.0307655	K03E6.4, R148.1B, Y38F2AL.2	1433	3	13633	9.51361	1	0.336579	38.9572
Annotation Cluster 38	Enrichment Score: 1.9711635384559472
Category	Term	Count	%	PValue	Genes	List Total	Pop Hits	Pop Total	Fold Enrichment	Bonferroni	Benjamini	FDR
GOTERM_BP_FAT	GO:0048638~regulation of developmental growth	7	0.324675	0.00474054	F28F9.1, ZC84.2, B0240.3, D1007.1, F36F2.5, F45E10.1A, F15A2.6A	845	16	7838	4.05814	0.98688	0.0654716	7.15098
GOTERM_BP_FAT	GO:0030516~regulation of axon extension	7	0.324675	0.00474054	F28F9.1, ZC84.2, B0240.3, D1007.1, F36F2.5, F45E10.1A, F15A2.6A	845	16	7838	4.05814	0.98688	0.0654716	7.15098
GOTERM_BP_FAT	GO:0010769~regulation of cell morphogenesis involved in differentiation	7	0.324675	0.00910833	F28F9.1, ZC84.2, B0240.3, D1007.1, F36F2.5, F45E10.1A, F15A2.6A	845	18	7838	3.60723	0.999762	0.108021	13.3134
GOTERM_BP_FAT	GO:0010975~regulation of neuron projection development	7	0.324675	0.00910833	F28F9.1, ZC84.2, B0240.3, D1007.1, F36F2.5, F45E10.1A, F15A2.6A	845	18	7838	3.60723	0.999762	0.108021	13.3134
GOTERM_BP_FAT	GO:0050770~regulation of axonogenesis	7	0.324675	0.00910833	F28F9.1, ZC84.2, B0240.3, D1007.1, F36F2.5, F45E10.1A, F15A2.6A	845	18	7838	3.60723	0.999762	0.108021	13.3134
GOTERM_BP_FAT	GO:0031344~regulation of cell projection organization	8	0.371058	0.01096	F28F9.1, ZC84.2, B0240.3, D1007.1, F36F2.5, F45E10.1A, F58A3.2A, F15A2.6A	845	24	7838	3.09191	0.999957	0.123874	15.8084
GOTERM_BP_FAT	GO:0001558~regulation of cell growth	7	0.324675	0.0201275	F28F9.1, ZC84.2, B0240.3, D1007.1, F36F2.5, F45E10.1A, F15A2.6A	845	21	7838	3.09191	1	0.196003	27.2019
GOTERM_BP_FAT	GO:0022604~regulation of cell morphogenesis	7	0.324675	0.0454067	F28F9.1, ZC84.2, B0240.3, D1007.1, F36F2.5, F45E10.1A, F15A2.6A	845	25	7838	2.59721	1	0.356906	51.596
Annotation Cluster 39	Enrichment Score: 1.9035731156869675
Category	Term	Count	%	PValue	Genes	List Total	Pop Hits	Pop Total	Fold Enrichment	Bonferroni	Benjamini	FDR
GOTERM_BP_FAT	GO:0051969~regulation of transmission of nerve impulse	6	0.278293	0.0124861	F31E8.2A, F54G8.2, T14A8.1, T10A3.1B, C17D12.2, Y51A2D.19C	845	14	7838	3.97532	0.999989	0.136629	17.8142
GOTERM_BP_FAT	GO:0031644~regulation of neurological system process	6	0.278293	0.0124861	F31E8.2A, F54G8.2, T14A8.1, T10A3.1B, C17D12.2, Y51A2D.19C	845	14	7838	3.97532	0.999989	0.136629	17.8142
GOTERM_BP_FAT	GO:0050804~regulation of synaptic transmission	6	0.278293	0.0124861	F31E8.2A, F54G8.2, T14A8.1, T10A3.1B, C17D12.2, Y51A2D.19C	845	14	7838	3.97532	0.999989	0.136629	17.8142
Annotation Cluster 40	Enrichment Score: 1.7940726921093466
Category	Term	Count	%	PValue	Genes	List Total	Pop Hits	Pop Total	Fold Enrichment	Bonferroni	Benjamini	FDR
INTERPRO	IPR008160:Collagen triple helix repeat	30	1.39147	0.014737	F46C8.6.1, F29C4.8B, D2024.8, T14B4.6, T07H6.3A, ZC373.7, C09G5.4, F54D8.1.1, T08B2.2, C15A11.1, F54B11.2, F53G12.7, F36A4.6, ZK1248.2, B0222.8, T10E10.2.1, F14H12.1, C34D4.15, C27H5.7B.1, T10B10.1, F59F3.2, F56D5.1, T06E4.6, F58F6.2, T28C6.4, H27M09.4, T06E4.4, E03G2.4, T15B7.5, F17C8.2	1433	182	13633	1.56818	1	0.203839	20.9044
GOTERM_MF_FAT	GO:0042302~structural constituent of cuticle	28	1.2987	0.0148303	F46C8.6.1, F29C4.8B, D2024.8, T14B4.6, T07H6.3A, ZC373.7, C09G5.4, F54D8.1.1, C15A11.1, F54B11.2, F53G12.7, F36A4.6, C47G2.1, B0222.8, T10E10.2.1, F14H12.1, C34D4.15, C27H5.7B.1, T10B10.1, F56D5.1, T06E4.6, F58F6.2, T28C6.4, H27M09.4, T06E4.4, E03G2.4, T15B7.5, F17C8.2	760	155	6686	1.5892	0.997748	0.148217	18.8608
INTERPRO	IPR002486:Nematode cuticle collagen, N-terminal	25	1.15955	0.0189768	F46C8.6.1, D2024.8, T14B4.6, T07H6.3A, ZC373.7, C09G5.4, F54D8.1.1, F54B11.2, F53G12.7, F36A4.6, B0222.8, T10E10.2.1, F14H12.1, C34D4.15, C27H5.7B.1, T10B10.1, F56D5.1, T06E4.6, F58F6.2, T28C6.4, H27M09.4, T06E4.4, E03G2.4, T15B7.5, F17C8.2	1433	147	13633	1.61796	1	0.242032	26.1129
Annotation Cluster 41	Enrichment Score: 1.7562875480041429
Category	Term	Count	%	PValue	Genes	List Total	Pop Hits	Pop Total	Fold Enrichment	Bonferroni	Benjamini	FDR
PIR_SUPERFAMILY	PIRSF015697:uncharacterized protein	9	0.41744	0.00187077	T20D4.15, F35F10.13, ZK105.1, T28A11.19, T20D4.10, T28A11.16, T20D4.11, K10C9.9, T20D4.12	392	28	4541	3.72349	0.408034	0.122849	2.44551
PIR_SUPERFAMILY	PIRSF015697:UCP015697	8	0.371058	0.0168915	T20D4.15, F35F10.13, ZK105.1, T28A11.19, T20D4.10, T28A11.16, T20D4.11, T20D4.12	392	32	4541	2.89605	0.99152	0.411397	20.1686
INTERPRO	IPR016638:Uncharacterised protein family UPF0376	8	0.371058	0.0448796	T20D4.15, F35F10.13, ZK105.1, T28A11.19, T20D4.10, T28A11.16, T20D4.11, T20D4.12	1433	32	13633	2.3784	1	0.432068	51.5823
INTERPRO	IPR002542:Protein of unknown function DUF19	10	0.463822	0.0665445	T20D4.15, F35F10.13, ZK105.1, T28A11.19, T10D4.1, T20D4.10, T28A11.16, T20D4.11, K10C9.9, T20D4.12	1433	49	13633	1.94155	1	0.546125	66.3016
Annotation Cluster 42	Enrichment Score: 1.7231423570023665
Category	Term	Count	%	PValue	Genes	List Total	Pop Hits	Pop Total	Fold Enrichment	Bonferroni	Benjamini	FDR
GOTERM_MF_FAT	GO:0008066~glutamate receptor activity	7	0.324675	0.00105979	C43H6.9, Y41G9A.4A, ZC196.7, C06E1.4, F07F6.6.1, F22A3.3, B0280.12B	760	12	6686	5.1318	0.351195	0.0171561	1.4723
INTERPRO	IPR001320:Ionotropic glutamate receptor	6	0.278293	0.0020338	C43H6.9, ZC196.7, C06E1.4, F07F6.6.1, F22A3.3, B0280.12B	1433	10	13633	5.70816	0.868901	0.0390561	3.16464
GOTERM_MF_FAT	GO:0004970~ionotropic glutamate receptor activity	6	0.278293	0.00287428	C43H6.9, ZC196.7, C06E1.4, F07F6.6.1, F22A3.3, B0280.12B	760	10	6686	5.27842	0.690994	0.037175	3.94642
GOTERM_MF_FAT	GO:0005234~extracellular-glutamate-gated ion channel activity	6	0.278293	0.00287428	C43H6.9, ZC196.7, C06E1.4, F07F6.6.1, F22A3.3, B0280.12B	760	10	6686	5.27842	0.690994	0.037175	3.94642
SMART	SM00079:PBPe	6	0.278293	0.00394803	C43H6.9, ZC196.7, C06E1.4, F07F6.6.1, F22A3.3, B0280.12B	676	10	5537	4.9145	0.592607	0.0545776	4.93499
INTERPRO	IPR015683:Glutamate receptor-related	6	0.278293	0.00534074	C43H6.9, ZC196.7, C06E1.4, F07F6.6.1, F22A3.3, B0280.12B	1433	12	13633	4.7568	0.995225	0.0866006	8.11079
INTERPRO	IPR001508:NMDA receptor	5	0.231911	0.00989845	C43H6.9, ZC196.7, C06E1.4, F07F6.6.1, B0280.12B	1433	9	13633	5.28534	0.999951	0.14369	14.5409
PIR_SUPERFAMILY	PIRSF002437:ionotropic glutamate receptor, AMPA/kainate types	4	0.185529	0.0104016	C43H6.9, ZC196.7, C06E1.4, B0280.12B	392	6	4541	7.72279	0.94648	0.341798	12.9123
INTERPRO	IPR019594:Glutamate receptor, L-glutamate/glycine-binding	4	0.185529	0.0432234	C43H6.9, ZC196.7, C06E1.4, B0280.12B	1433	8	13633	4.7568	1	0.423749	50.2389
GOTERM_CC_FAT	GO:0030288~outer membrane-bounded periplasmic space	5	0.231911	0.0820331	C43H6.9, ZC196.7, C06E1.4, F07F6.6.1, B0280.12B	970	14	7912	2.91311	0.999995	0.457733	63.7118
GOTERM_CC_FAT	GO:0042597~periplasmic space	5	0.231911	0.0820331	C43H6.9, ZC196.7, C06E1.4, F07F6.6.1, B0280.12B	970	14	7912	2.91311	0.999995	0.457733	63.7118
GOTERM_CC_FAT	GO:0044462~external encapsulating structure part	5	0.231911	0.101476	C43H6.9, ZC196.7, C06E1.4, F07F6.6.1, B0280.12B	970	15	7912	2.7189	1	0.50118	71.8382
GOTERM_CC_FAT	GO:0030313~cell envelope	5	0.231911	0.101476	C43H6.9, ZC196.7, C06E1.4, F07F6.6.1, B0280.12B	970	15	7912	2.7189	1	0.50118	71.8382
GOTERM_CC_FAT	GO:0030312~external encapsulating structure	5	0.231911	0.122809	C43H6.9, ZC196.7, C06E1.4, F07F6.6.1, B0280.12B	970	16	7912	2.54897	1	0.541926	78.8129
GOTERM_CC_FAT	GO:0031975~envelope	6	0.278293	0.999951	C43H6.9, W02D3.6, ZC196.7, C06E1.4, F07F6.6.1, B0280.12B	970	144	7912	0.339863	1	1	100
Annotation Cluster 43	Enrichment Score: 1.6394533009935104
Category	Term	Count	%	PValue	Genes	List Total	Pop Hits	Pop Total	Fold Enrichment	Bonferroni	Benjamini	FDR
PIR_SUPERFAMILY	PIRSF005676:esterase, acetylcholinesterase type	6	0.278293	0.00219522	ZK994.1, R173.3, Y44E3A.2, C52A10.1, F56C11.6A, Y48B6A.7, T07H6.1A, Y48B6A.8	392	12	4541	5.79209	0.459541	0.115796	2.86397
INTERPRO	IPR019826:Carboxylesterase type B, active site	6	0.278293	0.00534074	ZK994.1, R173.3, Y44E3A.2, C52A10.1, F56C11.6A, Y48B6A.7, T07H6.1A, Y48B6A.8	1433	12	13633	4.7568	0.995225	0.0866006	8.11079
INTERPRO	IPR002018:Carboxylesterase, type B	6	0.278293	0.0339398	ZK994.1, R173.3, Y44E3A.2, C52A10.1, F56C11.6A, Y48B6A.7, T07H6.1A, Y48B6A.8	1433	18	13633	3.1712	1	0.360797	42.0396
COG_ONTOLOGY	Lipid metabolism	6	0.278293	0.695663	ZK994.1, R173.3, Y44E3A.2, C52A10.1, F56C11.6A, Y48B6A.7, T07H6.1A, Y48B6A.8	98	66	1118	1.03711	1	0.971812	99.9897
Annotation Cluster 44	Enrichment Score: 1.5654986889492033
Category	Term	Count	%	PValue	Genes	List Total	Pop Hits	Pop Total	Fold Enrichment	Bonferroni	Benjamini	FDR
INTERPRO	IPR018316:Tubulin/FtsZ, 2-layer sandwich domain	7	0.324675	0.00420192	T04H1.9, ZK154.3, B0272.1, C44B11.3, F32H2.9, ZK899.4, F16D3.1	1433	16	13633	4.1622	0.98504	0.0722955	6.43483
INTERPRO	IPR003008:Tubulin/FtsZ, GTPase domain	7	0.324675	0.00420192	T04H1.9, ZK154.3, B0272.1, C44B11.3, F32H2.9, ZK899.4, F16D3.1	1433	16	13633	4.1622	0.98504	0.0722955	6.43483
INTERPRO	IPR017975:Tubulin, conserved site	7	0.324675	0.00592401	T04H1.9, ZK154.3, B0272.1, C44B11.3, F32H2.9, ZK899.4, F16D3.1	1433	17	13633	3.91737	0.997341	0.0941025	8.95826
INTERPRO	IPR000217:Tubulin	7	0.324675	0.00592401	T04H1.9, ZK154.3, B0272.1, C44B11.3, F32H2.9, ZK899.4, F16D3.1	1433	17	13633	3.91737	0.997341	0.0941025	8.95826
GOTERM_BP_FAT	GO:0051258~protein polymerization	7	0.324675	0.00910833	T04H1.9, ZK154.3, B0272.1, C44B11.3, F32H2.9, ZK899.4, F16D3.1	845	18	7838	3.60723	0.999762	0.108021	13.3134
GOTERM_BP_FAT	GO:0043623~cellular protein complex assembly	8	0.371058	0.174635	T04H1.9, ZK154.3, C09D1.1B, B0272.1, C44B11.3, F32H2.9, ZK899.4, F16D3.1	845	43	7838	1.72572	1	0.75625	95.0055
GOTERM_BP_FAT	GO:0070271~protein complex biogenesis	9	0.41744	0.551006	ZK643.8, T04H1.9, ZK154.3, C09D1.1B, B0272.1, C44B11.3, F32H2.9, ZK899.4, F16D3.1	845	74	7838	1.12813	1	0.989582	99.9996
GOTERM_BP_FAT	GO:0006461~protein complex assembly	9	0.41744	0.551006	ZK643.8, T04H1.9, ZK154.3, C09D1.1B, B0272.1, C44B11.3, F32H2.9, ZK899.4, F16D3.1	845	74	7838	1.12813	1	0.989582	99.9996
Annotation Cluster 45	Enrichment Score: 1.564517230005059
Category	Term	Count	%	PValue	Genes	List Total	Pop Hits	Pop Total	Fold Enrichment	Bonferroni	Benjamini	FDR
SP_PIR_KEYWORDS	potassium	9	0.41744	0.0203865	F44A2.2, ZK1251.8, Y55F3C.3A, C25B8.1B, K02A2.3, C49F5.1.1, Y51A2D.19C, Y73B6BL.19, R03E9.4	2039	34	19674	2.55411	0.989234	0.100018	23.0634
SP_PIR_KEYWORDS	potassium transport	8	0.371058	0.0256332	F44A2.2, ZK1251.8, Y55F3C.3A, C25B8.1B, K02A2.3, Y51A2D.19C, Y73B6BL.19, R03E9.4	2039	29	19674	2.66175	0.996697	0.121762	28.1472
GOTERM_MF_FAT	GO:0030955~potassium ion binding	9	0.41744	0.0387529	F44A2.2, ZK1251.8, Y55F3C.3A, C25B8.1B, K02A2.3, C49F5.1.1, Y51A2D.19C, Y73B6BL.19, R03E9.4	760	35	6686	2.26218	1	0.312722	42.4702
Annotation Cluster 46	Enrichment Score: 1.542975723073026
Category	Term	Count	%	PValue	Genes	List Total	Pop Hits	Pop Total	Fold Enrichment	Bonferroni	Benjamini	FDR
INTERPRO	IPR006026:Peptidase, metallopeptidases	11	0.510204	0.0190848	EGAP1.3, F57C12.1, H19M22.3A, K09C8.3B, W05G11.4, F40E10.1, Y95B8A.1, K04E7.3, C07D10.4, F20G2.4, H36L18.1, F58B4.1B	1433	46	13633	2.27499	1	0.240219	26.2413
SP_PIR_KEYWORDS	metalloprotease	14	0.649351	0.0262693	EGAP1.3, Y43F4A.1B, F57C12.1, K09C8.3B, F40E10.1, K04E7.3, F20G2.4, F58B4.1B, C02B4.1, H19M22.3A, W05G11.4, Y95B8A.1, C07D10.4, F27D9.7, H36L18.1	2039	70	19674	1.92977	0.997139	0.122031	28.7419
SMART	SM00235:ZnMc	11	0.510204	0.0468745	EGAP1.3, F57C12.1, H19M22.3A, K09C8.3B, W05G11.4, F40E10.1, Y95B8A.1, K04E7.3, C07D10.4, F20G2.4, H36L18.1, F58B4.1B	676	46	5537	1.95868	0.999982	0.377384	45.8927
Annotation Cluster 47	Enrichment Score: 1.3820766556114108
Category	Term	Count	%	PValue	Genes	List Total	Pop Hits	Pop Total	Fold Enrichment	Bonferroni	Benjamini	FDR
UP_SEQ_FEATURE	domain:Ig-like C2-type 2	4	0.185529	0.0251429	C09D1.1B, K07E12.1A.1, F58A3.2A, ZK994.3	324	7	3249	5.73016	1	0.778911	32.7191
UP_SEQ_FEATURE	domain:Ig-like C2-type 1	4	0.185529	0.0251429	C09D1.1B, K07E12.1A.1, F58A3.2A, ZK994.3	324	7	3249	5.73016	1	0.778911	32.7191
UP_SEQ_FEATURE	domain:Ig-like C2-type 3	3	0.139147	0.112964	C09D1.1B, K07E12.1A.1, F58A3.2A	324	6	3249	5.01389	1	0.993746	84.518
Annotation Cluster 48	Enrichment Score: 1.3428193719304145
Category	Term	Count	%	PValue	Genes	List Total	Pop Hits	Pop Total	Fold Enrichment	Bonferroni	Benjamini	FDR
GOTERM_BP_FAT	GO:0051674~localization of cell	15	0.695733	0.0450138	T21H3.5, F18C12.1, F45E10.1A, C08F8.8, ZC504.4C, F56A12.1, K11G9.4.1, T21E3.3, C07A12.1B, F41C6.1.1, F56A11.3, T25C12.1A, W03A3.1, T22B7.1C.2, F58A3.2A	845	80	7838	1.7392	1	0.357353	51.284
GOTERM_BP_FAT	GO:0048870~cell motility	15	0.695733	0.0450138	T21H3.5, F18C12.1, F45E10.1A, C08F8.8, ZC504.4C, F56A12.1, K11G9.4.1, T21E3.3, C07A12.1B, F41C6.1.1, F56A11.3, T25C12.1A, W03A3.1, T22B7.1C.2, F58A3.2A	845	80	7838	1.7392	1	0.357353	51.284
GOTERM_BP_FAT	GO:0016477~cell migration	14	0.649351	0.0462222	T21H3.5, F45E10.1A, C08F8.8, ZC504.4C, F56A12.1, K11G9.4.1, T21E3.3, C07A12.1B, F41C6.1.1, F56A11.3, T25C12.1A, W03A3.1, T22B7.1C.2, F58A3.2A	845	73	7838	1.77891	1	0.359143	52.2377
Annotation Cluster 49	Enrichment Score: 1.3028489032054897
Category	Term	Count	%	PValue	Genes	List Total	Pop Hits	Pop Total	Fold Enrichment	Bonferroni	Benjamini	FDR
GOTERM_MF_FAT	GO:0015269~calcium-activated potassium channel activity	4	0.185529	0.022385	C03F11.1, Y51A2D.19C, F08A10.1A, B0399.1B.1	760	6	6686	5.86491	0.999903	0.206198	27.144
GOTERM_MF_FAT	GO:0005227~calcium activated cation channel activity	4	0.185529	0.022385	C03F11.1, Y51A2D.19C, F08A10.1A, B0399.1B.1	760	6	6686	5.86491	0.999903	0.206198	27.144
GOTERM_MF_FAT	GO:0022839~ion gated channel activity	4	0.185529	0.022385	C03F11.1, Y51A2D.19C, F08A10.1A, B0399.1B.1	760	6	6686	5.86491	0.999903	0.206198	27.144
INTERPRO	IPR015449:Potassium channel, calcium-activated, SK	3	0.139147	0.0572679	C03F11.1, F08A10.1A, B0399.1B.1	1433	4	13633	7.13521	1	0.503741	60.6046
INTERPRO	IPR004178:Calmodulin-binding	3	0.139147	0.0572679	C03F11.1, F08A10.1A, B0399.1B.1	1433	4	13633	7.13521	1	0.503741	60.6046
INTERPRO	IPR011996:Potassium channel, calcium-activated, SK, conserved region	3	0.139147	0.0572679	C03F11.1, F08A10.1A, B0399.1B.1	1433	4	13633	7.13521	1	0.503741	60.6046
GOTERM_MF_FAT	GO:0005516~calmodulin binding	3	0.139147	0.360123	C03F11.1, F08A10.1A, B0399.1B.1	760	11	6686	2.39928	1	0.891554	99.8061

## Sheet: DOWN alg-1
DAVID Functional Annotation clustering HIGH stringency
Input is list of alg-1 vs WT day 5 adult DOWN at least 2-fold
Annotation Cluster 1	Enrichment Score: 6.117560767729674
Category	Term	Count	%	PValue	Genes	List Total	Pop Hits	Pop Total	Fold Enrichment	Bonferroni	Benjamini	FDR
INTERPRO	IPR016186:C-type lectin-like	26	3.63128	5.89881e-08	W02D7.2, C49C3.13, ZK896.7, T03F1.10, R07C3.1, K03H6.7, T20B3.12, F35C5.8.1, C54D1.2, B0218.8, ZK858.3, F08H9.8, F08H9.9, Y46C8AL.4, C41H7.7, B0365.6.3, Y46H3B.1, F10G2.3, Y54G2A.6, T09F5.9, F56D6.1, M162.2, F35C5.9, F38A1.5, W04E12.6, W04E12.8	451	218	13633	3.60522	2.46567e-05	6.16424e-06	8.28039e-05
INTERPRO	IPR001304:C-type lectin	26	3.63128	8.89761e-07	W02D7.2, C49C3.13, ZK896.7, T03F1.10, R07C3.1, K03H6.7, T20B3.12, F35C5.8.1, C54D1.2, B0218.8, ZK858.3, F08H9.8, F08H9.9, Y46C8AL.4, C41H7.7, B0365.6.3, Y46H3B.1, F10G2.3, Y54G2A.6, T09F5.9, F56D6.1, M162.2, F35C5.9, F38A1.5, W04E12.6, W04E12.8	451	251	13633	3.13123	0.000371851	4.64889e-05	0.00124898
SMART	SM00034:CLECT	26	3.63128	8.45824e-06	W02D7.2, C49C3.13, ZK896.7, T03F1.10, R07C3.1, K03H6.7, T20B3.12, F35C5.8.1, C54D1.2, B0218.8, ZK858.3, F08H9.8, F08H9.9, Y46C8AL.4, C41H7.7, B0365.6.3, Y46H3B.1, F10G2.3, Y54G2A.6, T09F5.9, F56D6.1, M162.2, F35C5.9, F38A1.5, W04E12.6, W04E12.8	213	251	5537	2.69274	0.000617263	0.000308679	0.0088283
Annotation Cluster 2	Enrichment Score: 5.385404732397222
Category	Term	Count	%	PValue	Genes	List Total	Pop Hits	Pop Total	Fold Enrichment	Bonferroni	Benjamini	FDR
GOTERM_BP_FAT	GO:0010259~multicellular organismal aging	22	3.07263	4.11714e-06	C32H11.12, K07C5.6.1, C54F6.14, C07B5.5, R12A1.4.1, C24B9.9, C02A12.4.1, C50B8.2, F32A5.5A, K10D11.1, C52E4.1, K07C6.4, H22K11.1, K12G11.3, K12G11.4, F38E11.2, T07C4.4, B0213.15B, F07B10.1, C54G4.6, T05A12.4A, T20G5.7	221	243	7838	3.21092	0.00177292	0.000886851	0.0058048
GOTERM_BP_FAT	GO:0008340~determination of adult life span	22	3.07263	4.11714e-06	C32H11.12, K07C5.6.1, C54F6.14, C07B5.5, R12A1.4.1, C24B9.9, C02A12.4.1, C50B8.2, F32A5.5A, K10D11.1, C52E4.1, K07C6.4, H22K11.1, K12G11.3, K12G11.4, F38E11.2, T07C4.4, B0213.15B, F07B10.1, C54G4.6, T05A12.4A, T20G5.7	221	243	7838	3.21092	0.00177292	0.000886851	0.0058048
GOTERM_BP_FAT	GO:0007568~aging	22	3.07263	4.11714e-06	C32H11.12, K07C5.6.1, C54F6.14, C07B5.5, R12A1.4.1, C24B9.9, C02A12.4.1, C50B8.2, F32A5.5A, K10D11.1, C52E4.1, K07C6.4, H22K11.1, K12G11.3, K12G11.4, F38E11.2, T07C4.4, B0213.15B, F07B10.1, C54G4.6, T05A12.4A, T20G5.7	221	243	7838	3.21092	0.00177292	0.000886851	0.0058048
Annotation Cluster 3	Enrichment Score: 5.140446373060448
Category	Term	Count	%	PValue	Genes	List Total	Pop Hits	Pop Total	Fold Enrichment	Bonferroni	Benjamini	FDR
INTERPRO	IPR017973:Cytochrome P450, C-terminal region	15	2.09497	1.10983e-07	K07C6.4, K07C6.3, K09A11.3, K09A11.4, K09D9.2, Y5H2B.5, C06B3.3, T10H4.11, C49G7.8, F01D5.9, C03G6.15, B0213.15B, F28G4.1, C36A4.1, C36A4.2	451	74	13633	6.12737	4.63898e-05	9.27813e-06	0.000155791
INTERPRO	IPR017972:Cytochrome P450, conserved site	15	2.09497	1.32398e-07	K07C6.4, K07C6.3, K09A11.3, K09A11.4, K09D9.2, Y5H2B.5, C06B3.3, T10H4.11, C49G7.8, F01D5.9, C03G6.15, B0213.15B, F28G4.1, C36A4.1, C36A4.2	451	75	13633	6.04568	5.53408e-05	9.22368e-06	0.000185852
INTERPRO	IPR002401:Cytochrome P450, E-class, group I	15	2.09497	1.32398e-07	K07C6.4, K07C6.3, K09A11.3, K09A11.4, K09D9.2, Y5H2B.5, C06B3.3, T10H4.11, C49G7.8, F01D5.9, C03G6.15, B0213.15B, F28G4.1, C36A4.1, C36A4.2	451	75	13633	6.04568	5.53408e-05	9.22368e-06	0.000185852
INTERPRO	IPR001128:Cytochrome P450	15	2.09497	1.86743e-07	K07C6.4, K07C6.3, K09A11.3, K09A11.4, K09D9.2, Y5H2B.5, C06B3.3, T10H4.11, C49G7.8, F01D5.9, C03G6.15, B0213.15B, F28G4.1, C36A4.1, C36A4.2	451	77	13633	5.88865	7.80557e-05	1.11512e-05	0.000262139
SP_PIR_KEYWORDS	Monooxygenase	16	2.23464	3.14254e-07	K08C7.5, K07C6.4, K07C6.3, K09A11.3, K09A11.4, K09D9.2, Y5H2B.5, C06B3.3, T10H4.11, C49G7.8, F01D5.9, C03G6.15, B0213.15B, F28G4.1, C36A4.1, C36A4.2	681	88	19674	5.2527	3.61386e-05	3.61386e-05	0.000357961
COG_ONTOLOGY	Secondary metabolites biosynthesis, transport, and catabolism	15	2.09497	9.75278e-07	K07C6.4, K07C6.3, K09A11.3, K09A11.4, K09D9.2, Y5H2B.5, C06B3.3, T10H4.11, C49G7.8, F01D5.9, C03G6.15, B0213.15B, F28G4.1, C36A4.1, C36A4.2	46	81	1118	4.50081	1.65796e-05	1.65796e-05	0.000706149
GOTERM_MF_FAT	GO:0009055~electron carrier activity	20	2.7933	1.02234e-05	C48B4.1.1, K09A11.3, F08A8.3, K09A11.4, F08A8.2, C06B3.3, T10H4.11, F28G4.1, F41E6.5A, K07C6.4, C24G6.6.1, K07C6.3, K09D9.2, Y5H2B.5, C49G7.8, F01D5.9, B0213.15B, C03G6.15, C36A4.1, C36A4.2	200	206	6686	3.24563	0.00223642	0.00223642	0.0130034
GOTERM_MF_FAT	GO:0020037~heme binding	15	2.09497	9.54362e-05	K07C6.4, K07C6.3, K09A11.3, K09A11.4, K09D9.2, Y5H2B.5, C06B3.3, T10H4.11, C49G7.8, F01D5.9, C03G6.15, B0213.15B, F28G4.1, C36A4.1, C36A4.2	200	145	6686	3.45828	0.0206846	0.0103963	0.121328
SP_PIR_KEYWORDS	heme	15	2.09497	9.91095e-05	K07C6.4, K07C6.3, K09A11.3, K09A11.4, K09D9.2, Y5H2B.5, C06B3.3, T10H4.11, C49G7.8, F01D5.9, C03G6.15, B0213.15B, F28G4.1, C36A4.1, C36A4.2	681	124	19674	3.49474	0.0113334	0.00379218	0.112836
GOTERM_MF_FAT	GO:0046906~tetrapyrrole binding	15	2.09497	0.000110717	K07C6.4, K07C6.3, K09A11.3, K09A11.4, K09D9.2, Y5H2B.5, C06B3.3, T10H4.11, C49G7.8, F01D5.9, C03G6.15, B0213.15B, F28G4.1, C36A4.1, C36A4.2	200	147	6686	3.41122	0.0239568	0.00805023	0.140742
SP_PIR_KEYWORDS	iron	17	2.3743	0.00155043	F21A3.2A, K09A11.3, K09A11.4, C06B3.3, T10H4.11, F28G4.1, K07C6.4, K07C6.3, K09D9.2, Y5H2B.5, Y105C5B.3, C49G7.8, B0213.15B, C03G6.15, F01D5.9, C36A4.1, C36A4.2	681	199	19674	2.46798	0.163424	0.0350583	1.75191
GOTERM_MF_FAT	GO:0005506~iron ion binding	16	2.23464	0.0111655	K07C6.4, K07C6.3, K09A11.3, K09A11.4, K09D9.2, Y5H2B.5, C06B3.3, T10H4.11, C49G7.8, F01D5.9, C03G6.15, B0213.15B, F28G4.1, C54F6.14, C36A4.1, C36A4.2	200	262	6686	2.04153	0.91448	0.33624	13.3094
Annotation Cluster 4	Enrichment Score: 3.9466144802220953
Category	Term	Count	%	PValue	Genes	List Total	Pop Hits	Pop Total	Fold Enrichment	Bonferroni	Benjamini	FDR
INTERPRO	IPR001699:Transcription factor, T-box	7	0.977654	4.45019e-05	C24H11.3, Y46E12A.4, ZK829.5, F40H6.4, T07C4.2, Y73F8A.16, Y73F8A.17	451	21	13633	10.0761	0.0184302	0.00185849	0.0624509
UP_SEQ_FEATURE	DNA-binding region:T-box	6	0.837989	9.48868e-05	C24H11.3, ZK829.5, F40H6.4, T07C4.2, Y73F8A.16, Y73F8A.17	86	19	3249	11.9302	0.0155351	0.0155351	0.115116
SMART	SM00425:TBOX	7	0.977654	9.82944e-05	C24H11.3, Y46E12A.4, ZK829.5, F40H6.4, T07C4.2, Y73F8A.16, Y73F8A.17	213	21	5537	8.6651	0.00715016	0.00238909	0.102551
INTERPRO	IPR018186:Transcription factor, T-box, conserved site	6	0.837989	0.000393939	C24H11.3, ZK829.5, F40H6.4, T07C4.2, Y73F8A.16, Y73F8A.17	451	20	13633	9.06851	0.151851	0.0125892	0.55157
Annotation Cluster 5	Enrichment Score: 3.017737725261595
Category	Term	Count	%	PValue	Genes	List Total	Pop Hits	Pop Total	Fold Enrichment	Bonferroni	Benjamini	FDR
GOTERM_MF_FAT	GO:0005529~sugar binding	12	1.67598	0.000205294	W02D7.2, K03H6.7, F56D6.1, F38A1.5, ZK858.3, Y46C8AL.4, C41H7.7, C54D1.2, B0218.8, T03F1.10, R07C3.1, Y54G2A.6	200	102	6686	3.93294	0.0439681	0.011178	0.260821
SP_PIR_KEYWORDS	Lectin	14	1.95531	0.000263221	W02D7.2, ZK858.3, Y46C8AL.4, C41H7.7, Y46H3B.1, T03F1.10, Y54G2A.6, T09F5.9, R07C3.1, K03H6.7, F56D6.1, F38A1.5, C54D1.2, B0218.8	681	120	19674	3.37048	0.0298208	0.00754004	0.299421
GOTERM_MF_FAT	GO:0030246~carbohydrate binding	12	1.67598	0.0163715	W02D7.2, K03H6.7, F56D6.1, F38A1.5, ZK858.3, Y46C8AL.4, C41H7.7, C54D1.2, B0218.8, T03F1.10, R07C3.1, Y54G2A.6	200	177	6686	2.26644	0.973084	0.403356	18.9392
Annotation Cluster 6	Enrichment Score: 2.119839999678588
Category	Term	Count	%	PValue	Genes	List Total	Pop Hits	Pop Total	Fold Enrichment	Bonferroni	Benjamini	FDR
GOTERM_BP_FAT	GO:0000272~polysaccharide catabolic process	5	0.698324	0.0013557	R09D1.6, F58B3.3, F58B3.1, R09D1.11, Y22D7AL.14, C45E5.3	221	18	7838	9.85168	0.442728	0.135994	1.89458
GOTERM_BP_FAT	GO:0006026~aminoglycan catabolic process	5	0.698324	0.0013557	R09D1.6, F58B3.3, F58B3.1, R09D1.11, Y22D7AL.14, C45E5.3	221	18	7838	9.85168	0.442728	0.135994	1.89458
GOTERM_BP_FAT	GO:0006022~aminoglycan metabolic process	5	0.698324	0.0117256	R09D1.6, F58B3.3, F58B3.1, R09D1.11, Y22D7AL.14, C45E5.3	221	32	7838	5.54157	0.993802	0.571416	15.321
GOTERM_BP_FAT	GO:0016052~carbohydrate catabolic process	6	0.837989	0.0277503	R09D1.6, F58B3.3, F58B3.1, R09D1.11, Y22D7AL.14, C45E5.3, R09B5.6.1	221	61	7838	3.48847	0.999995	0.823208	32.7529
GOTERM_BP_FAT	GO:0005976~polysaccharide metabolic process	5	0.698324	0.0420796	R09D1.6, F58B3.3, F58B3.1, R09D1.11, Y22D7AL.14, C45E5.3	221	47	7838	3.77299	1	0.843217	45.4551
Annotation Cluster 7	Enrichment Score: 1.8141217116066868
Category	Term	Count	%	PValue	Genes	List Total	Pop Hits	Pop Total	Fold Enrichment	Bonferroni	Benjamini	FDR
PIR_SUPERFAMILY	PIRSF001187:Pepsin	4	0.558659	0.00206272	F56F10.1.1, F21F8.2, H22K11.1, F21F8.3.1, F28A12.4.1	186	7	4541	13.9508	0.285784	0.154887	2.47017
SP_PIR_KEYWORDS	Aspartyl protease	4	0.558659	0.00295415	F56F10.1.1, F21F8.2, H22K11.1, F21F8.3.1, F28A12.4.1	681	9	19674	12.8399	0.288393	0.047442	3.31385
INTERPRO	IPR001969:Peptidase aspartic, active site	4	0.558659	0.0172109	F56F10.1.1, F21F8.2, H22K11.1, F21F8.3.1, F28A12.4.1	451	17	13633	7.11256	0.999295	0.243541	21.6277
INTERPRO	IPR001461:Peptidase A1	4	0.558659	0.0201571	F56F10.1.1, F21F8.2, H22K11.1, F21F8.3.1, F28A12.4.1	451	18	13633	6.71742	0.999799	0.262132	24.862
INTERPRO	IPR009007:Peptidase aspartic, catalytic	4	0.558659	0.0201571	F56F10.1.1, F21F8.2, H22K11.1, F21F8.3.1, F28A12.4.1	451	18	13633	6.71742	0.999799	0.262132	24.862
GOTERM_MF_FAT	GO:0004190~aspartic-type endopeptidase activity	4	0.558659	0.0685186	F56F10.1.1, F21F8.2, H22K11.1, F21F8.3.1, F28A12.4.1	200	32	6686	4.17875	1	0.621495	59.4591
GOTERM_MF_FAT	GO:0070001~aspartic-type peptidase activity	4	0.558659	0.0685186	F56F10.1.1, F21F8.2, H22K11.1, F21F8.3.1, F28A12.4.1	200	32	6686	4.17875	1	0.621495	59.4591
Annotation Cluster 8	Enrichment Score: 1.552242523772383
Category	Term	Count	%	PValue	Genes	List Total	Pop Hits	Pop Total	Fold Enrichment	Bonferroni	Benjamini	FDR
INTERPRO	IPR014044:SCP-like extracellular	5	0.698324	0.022491	F49E11.6, ZK6.3, F49E11.10, ZK384.2, H10D18.2	451	33	13633	4.58006	0.999926	0.264149	27.3356
INTERPRO	IPR001283:Allergen V5/Tpx-1 related	5	0.698324	0.0248448	F49E11.6, ZK6.3, F49E11.10, ZK384.2, H10D18.2	451	34	13633	4.44535	0.999973	0.280094	29.7537
SMART	SM00198:SCP	5	0.698324	0.0394483	F49E11.6, ZK6.3, F49E11.10, ZK384.2, H10D18.2	213	34	5537	3.82284	0.947032	0.234401	34.3019
Annotation Cluster 9	Enrichment Score: 1.345437767175205
Category	Term	Count	%	PValue	Genes	List Total	Pop Hits	Pop Total	Fold Enrichment	Bonferroni	Benjamini	FDR
INTERPRO	IPR011001:Saposin-like	4	0.558659	0.0120914	K09F5.3.1, T07C4.4, T08A9.9.1, T08A9.8	451	15	13633	8.0609	0.993811	0.198354	15.6982
INTERPRO	IPR008139:Saposin B	4	0.558659	0.0529609	K09F5.3.1, T07C4.4, T08A9.9.1, T08A9.8	451	26	13633	4.65052	1	0.459219	53.4127
SMART	SM00741:SapB	4	0.558659	0.0753842	K09F5.3.1, T07C4.4, T08A9.9.1, T08A9.8	213	26	5537	3.99928	0.996725	0.379229	55.8728
INTERPRO	IPR008138:Saposin-like type B, 2	3	0.418994	0.0860073	K09F5.3.1, T08A9.9.1, T08A9.8	451	15	13633	6.04568	1	0.574445	71.7031
Annotation Cluster 10	Enrichment Score: 1.3377851019319482
Category	Term	Count	%	PValue	Genes	List Total	Pop Hits	Pop Total	Fold Enrichment	Bonferroni	Benjamini	FDR
INTERPRO	IPR001841:Zinc finger, RING-type	13	1.81564	0.00822688	Y73C8C.8, Y47G6A.31, T01G5.7, F43C11.7, T22B2.1, Y51F10.2, B0281.3, B0416.4, ZK945.4, F53F8.3, C06A5.8A, T05A12.4A, Y52E8A.2	451	164	13633	2.39615	0.968351	0.15857	10.949
SMART	SM00184:RING	13	1.81564	0.0227609	Y73C8C.8, Y47G6A.31, T01G5.7, F43C11.7, T22B2.1, Y51F10.2, B0281.3, B0416.4, ZK945.4, F53F8.3, C06A5.8A, T05A12.4A, Y52E8A.2	213	164	5537	2.0606	0.813765	0.189491	21.3625
SP_PIR_KEYWORDS	zinc-finger	16	2.23464	0.51787	K07C5.6.1, ZK686.4, Y73C8C.8, Y47G6A.31, T01G5.7, F43C11.7, T22B2.1, Y51F10.2, B0281.3, B0416.4, ZK945.4, F44E2.7A, F53F8.3, C06A5.8A, T05A12.4A, Y52E8A.2	681	428	19674	1.08	1	0.981595	99.9754

## Sheet: UP alg-2
DAVID Functional Annotation clustering HIGH stringency
Input is list of alg-2 vs WT day 5 adult UP ALL
Annotation Cluster 1	Enrichment Score: 2.181386058067976
Category	Term	Count	%	PValue	Genes	List Total	Pop Hits	Pop Total	Fold Enrichment	Bonferroni	Benjamini	FDR
GOTERM_MF_FAT	GO:0017171~serine hydrolase activity	5	6.75676	0.000552146	ZK112.1, C26B9.5, F56F10.1.1, F41C3.5.1, F13D12.6.1	35	76	6686	12.5677	0.0516395	0.0516395	0.606453
GOTERM_MF_FAT	GO:0008236~serine-type peptidase activity	5	6.75676	0.000552146	ZK112.1, C26B9.5, F56F10.1.1, F41C3.5.1, F13D12.6.1	35	76	6686	12.5677	0.0516395	0.0516395	0.606453
GOTERM_MF_FAT	GO:0008233~peptidase activity	7	9.45946	0.0166445	ZK112.1, C26B9.5, F56F10.1.1, H22K11.1, F41C3.5.1, F13D12.6.1, C05E4.3	35	414	6686	3.22995	0.800375	0.553206	16.8783
GOTERM_MF_FAT	GO:0070011~peptidase activity, acting on L-amino acid peptides	6	8.10811	0.0424658	ZK112.1, C26B9.5, F56F10.1.1, H22K11.1, F41C3.5.1, F13D12.6.1	35	383	6686	2.99261	0.984483	0.500577	37.994
GOTERM_BP_FAT	GO:0006508~proteolysis	6	8.10811	0.057498	ZK112.1, C26B9.5, F56F10.1.1, H22K11.1, F41C3.5.1, F13D12.6.1	33	520	7838	2.74056	0.999519	0.851884	49.7754
Annotation Cluster 2	Enrichment Score: 2.1558088214047992
Category	Term	Count	%	PValue	Genes	List Total	Pop Hits	Pop Total	Fold Enrichment	Bonferroni	Benjamini	FDR
SP_PIR_KEYWORDS	glycoprotein	8	10.8108	0.00105225	ZK112.1, Y37D8A.2, F56F10.1.1, H22K11.1, F41C3.5.1, C03G6.5, F11E6.1A, F13D12.6.1	73	435	19674	4.95645	0.0729999	0.0249507	1.08985
SP_PIR_KEYWORDS	signal	7	9.45946	0.00456063	ZK112.1, Y37D8A.2, F56F10.1.1, H22K11.1, F41C3.5.1, C03G6.5, F13D12.6.1	73	424	19674	4.44941	0.280441	0.0789851	4.6465
UP_SEQ_FEATURE	signal peptide	7	9.45946	0.021799	ZK112.1, Y37D8A.2, F56F10.1.1, H22K11.1, F41C3.5.1, C03G6.5, F13D12.6.1	19	422	3249	2.83649	0.660394	0.417242	19.0485
UP_SEQ_FEATURE	glycosylation site:N-linked (GlcNAc...)	7	9.45946	0.0227607	ZK112.1, Y37D8A.2, F56F10.1.1, H22K11.1, F41C3.5.1, C03G6.5, F13D12.6.1	19	426	3249	2.80986	0.676372	0.313434	19.8083

## Sheet: DOWN alg-2
DAVID Functional Annotation clustering HIGH stringency
Input is list of alg-2 vs WT day 5 adult DOWN (ALL SIGNIFICANT)
Annotation Cluster 1	Enrichment Score: 2.9530670563164976
Category	Term	Count	%	PValue	Genes	List Total	Pop Hits	Pop Total	Fold Enrichment	Bonferroni	Benjamini	FDR
GOTERM_BP_FAT	GO:0040010~positive regulation of growth rate	23	21.2963	0.000786639	B0035.15, Y71H2AM.17, F18C12.3, F40G9.1, C48E7.3, F58B3.4, F54C4.1, Y40B1B.7, F22D6.5, Y49E10.2, F26H11.1, C14B1.8, F54C9.9, F19B6.2B, F46G11.3, ZK1098.1, E02D9.1B.2, F57F4.4.1, Y65B4A.3, W05E10.3.1, M03C11.8, T05A12.4A, F35G12.7, M01E5.5B	53	1723	7838	1.97411	0.130024	0.130024	0.961944
GOTERM_BP_FAT	GO:0040009~regulation of growth rate	23	21.2963	0.000793204	B0035.15, Y71H2AM.17, F18C12.3, F40G9.1, C48E7.3, F58B3.4, F54C4.1, Y40B1B.7, F22D6.5, Y49E10.2, F26H11.1, C14B1.8, F54C9.9, F19B6.2B, F46G11.3, ZK1098.1, E02D9.1B.2, F57F4.4.1, Y65B4A.3, W05E10.3.1, M03C11.8, T05A12.4A, F35G12.7, M01E5.5B	53	1724	7838	1.97297	0.131035	0.0678173	0.969937
GOTERM_BP_FAT	GO:0045927~positive regulation of growth	24	22.2222	0.00124374	B0035.15, Y71H2AM.17, F18C12.3, F40G9.1, C48E7.3, F58B3.4, F54C4.1, Y40B1B.7, F22D6.5, Y49E10.2, F26H11.1, C14B1.8, F54C9.9, F19B6.2B, F46G11.3, ZK1098.1, E02D9.1B.2, F57F4.4.1, Y65B4A.3, W05E10.3.1, M03C11.8, T05A12.4A, F35G12.7, Y71H2B.6, M01E5.5B	53	1904	7838	1.86412	0.197705	0.0360475	1.517
GOTERM_BP_FAT	GO:0040008~regulation of growth	24	22.2222	0.00198537	B0035.15, Y71H2AM.17, F18C12.3, F40G9.1, C48E7.3, F58B3.4, F54C4.1, Y40B1B.7, F22D6.5, Y49E10.2, F26H11.1, C14B1.8, F54C9.9, F19B6.2B, F46G11.3, ZK1098.1, E02D9.1B.2, F57F4.4.1, Y65B4A.3, W05E10.3.1, M03C11.8, T05A12.4A, F35G12.7, Y71H2B.6, M01E5.5B	53	1967	7838	1.80441	0.296551	0.0490097	2.41148
Annotation Cluster 2	Enrichment Score: 2.9499435308144486
Category	Term	Count	%	PValue	Genes	List Total	Pop Hits	Pop Total	Fold Enrichment	Bonferroni	Benjamini	FDR
GOTERM_BP_FAT	GO:0002119~nematode larval development	23	21.2963	0.00106422	Y49F6B.4, C49A1.4A, Y71H2AM.17, F40G9.1, B0041.7, C48E7.3, F58B3.4, F54C4.1, F22D6.5, T19B4.4, F26H11.1, F56A12.1, T07D3.7A, F54C9.9, F19B6.2B, R07E5.1, ZK1098.1, E02D9.1B.2, Y65B4A.3, W05E10.3.1, M03C11.8, T05A12.4A, Y71H2B.6, M01E5.5B	53	1760	7838	1.93261	0.171772	0.0608896	1.29935
GOTERM_BP_FAT	GO:0002164~larval development	23	21.2963	0.00107278	Y49F6B.4, C49A1.4A, Y71H2AM.17, F40G9.1, B0041.7, C48E7.3, F58B3.4, F54C4.1, F22D6.5, T19B4.4, F26H11.1, F56A12.1, T07D3.7A, F54C9.9, F19B6.2B, R07E5.1, ZK1098.1, E02D9.1B.2, Y65B4A.3, W05E10.3.1, M03C11.8, T05A12.4A, Y71H2B.6, M01E5.5B	53	1761	7838	1.93151	0.173028	0.0463859	1.30975
GOTERM_BP_FAT	GO:0009791~post-embryonic development	23	21.2963	0.00123773	Y49F6B.4, C49A1.4A, Y71H2AM.17, F40G9.1, B0041.7, C48E7.3, F58B3.4, F54C4.1, F22D6.5, T19B4.4, F26H11.1, F56A12.1, T07D3.7A, F54C9.9, F19B6.2B, R07E5.1, ZK1098.1, E02D9.1B.2, Y65B4A.3, W05E10.3.1, M03C11.8, T05A12.4A, Y71H2B.6, M01E5.5B	53	1779	7838	1.91197	0.19685	0.0428956	1.50972
Annotation Cluster 3	Enrichment Score: 1.9428853653523397
Category	Term	Count	%	PValue	Genes	List Total	Pop Hits	Pop Total	Fold Enrichment	Bonferroni	Benjamini	FDR
GOTERM_CC_FAT	GO:0044427~chromosomal part	4	3.7037	0.0013644	ZK1236.2, F26H11.1, Y55B1BR.3, C01B10.5A	24	77	7912	17.1255	0.0505598	0.0256078	1.22632
GOTERM_CC_FAT	GO:0000785~chromatin	3	2.77778	0.0109326	ZK1236.2, Y55B1BR.3, C01B10.5A	24	55	7912	17.9818	0.341456	0.0991632	9.457
GOTERM_BP_FAT	GO:0006325~chromatin organization	4	3.7037	0.0228613	ZK1236.2, Y55B1BR.3, M03C11.8, C01B10.5A, T05A12.4A	53	92	7838	6.42986	0.983318	0.289025	24.7281
GOTERM_BP_FAT	GO:0006333~chromatin assembly or disassembly	3	2.77778	0.0496241	ZK1236.2, Y55B1BR.3, C01B10.5A	53	54	7838	8.21593	0.999878	0.451514	46.4831
Annotation Cluster 4	Enrichment Score: 1.6153761414308885
Category	Term	Count	%	PValue	Genes	List Total	Pop Hits	Pop Total	Fold Enrichment	Bonferroni	Benjamini	FDR
GOTERM_MF_FAT	GO:0005524~ATP binding	11	10.1852	0.0157164	K02F3.10, B0511.4, B0041.7, E02D9.1B.2, Y48G8AL.11, F22D6.5, C30F12.2.1, M03C11.8, T05A12.4A, M01E5.5B, F19B6.2B, F46G11.3	35	942	6686	2.23069	0.685386	0.439096	15.2403
GOTERM_MF_FAT	GO:0032559~adenyl ribonucleotide binding	11	10.1852	0.0159398	K02F3.10, B0511.4, B0041.7, E02D9.1B.2, Y48G8AL.11, F22D6.5, C30F12.2.1, M03C11.8, T05A12.4A, M01E5.5B, F19B6.2B, F46G11.3	35	944	6686	2.22597	0.690555	0.323614	15.4408
GOTERM_MF_FAT	GO:0032553~ribonucleotide binding	12	11.1111	0.0190404	K02F3.10, B0511.4, B0041.7, E02D9.1B.2, Y48G8AL.11, F22D6.5, C30F12.2.1, M03C11.8, B0272.1, T05A12.4A, M01E5.5B, F19B6.2B, F46G11.3	35	1120	6686	2.04673	0.754228	0.295902	18.1809
GOTERM_MF_FAT	GO:0032555~purine ribonucleotide binding	12	11.1111	0.0190404	K02F3.10, B0511.4, B0041.7, E02D9.1B.2, Y48G8AL.11, F22D6.5, C30F12.2.1, M03C11.8, B0272.1, T05A12.4A, M01E5.5B, F19B6.2B, F46G11.3	35	1120	6686	2.04673	0.754228	0.295902	18.1809
GOTERM_MF_FAT	GO:0030554~adenyl nucleotide binding	11	10.1852	0.0246096	K02F3.10, B0511.4, B0041.7, E02D9.1B.2, Y48G8AL.11, F22D6.5, C30F12.2.1, M03C11.8, T05A12.4A, M01E5.5B, F19B6.2B, F46G11.3	35	1009	6686	2.08257	0.837809	0.304967	22.9016
GOTERM_MF_FAT	GO:0001883~purine nucleoside binding	11	10.1852	0.0247659	K02F3.10, B0511.4, B0041.7, E02D9.1B.2, Y48G8AL.11, F22D6.5, C30F12.2.1, M03C11.8, T05A12.4A, M01E5.5B, F19B6.2B, F46G11.3	35	1010	6686	2.08051	0.839695	0.26296	23.0304
GOTERM_MF_FAT	GO:0001882~nucleoside binding	11	10.1852	0.0258806	K02F3.10, B0511.4, B0041.7, E02D9.1B.2, Y48G8AL.11, F22D6.5, C30F12.2.1, M03C11.8, T05A12.4A, M01E5.5B, F19B6.2B, F46G11.3	35	1017	6686	2.06619	0.852535	0.239251	23.9438
GOTERM_MF_FAT	GO:0017076~purine nucleotide binding	12	11.1111	0.0284489	K02F3.10, B0511.4, B0041.7, E02D9.1B.2, Y48G8AL.11, F22D6.5, C30F12.2.1, M03C11.8, B0272.1, T05A12.4A, M01E5.5B, F19B6.2B, F46G11.3	35	1187	6686	1.93121	0.878383	0.231535	26.011
GOTERM_MF_FAT	GO:0000166~nucleotide binding	12	11.1111	0.0710277	K02F3.10, B0511.4, B0041.7, E02D9.1B.2, Y48G8AL.11, F22D6.5, C30F12.2.1, M03C11.8, B0272.1, T05A12.4A, M01E5.5B, F19B6.2B, F46G11.3	35	1369	6686	1.67447	0.995385	0.449868	53.6537
Annotation Cluster 5	Enrichment Score: 1.486473254094201
Category	Term	Count	%	PValue	Genes	List Total	Pop Hits	Pop Total	Fold Enrichment	Bonferroni	Benjamini	FDR
GOTERM_BP_FAT	GO:0048729~tissue morphogenesis	8	7.40741	0.00730589	C49A1.4A, C25D7.3, B0041.7, F22D6.5, M03C11.8, F56A12.1, F54C9.9, T05A12.4A, M01E5.5B	53	345	7838	3.42926	0.726892	0.14976	8.613
GOTERM_BP_FAT	GO:0002009~morphogenesis of an epithelium	6	5.55556	0.067203	C25D7.3, B0041.7, F22D6.5, M03C11.8, F54C9.9, T05A12.4A, M01E5.5B	53	331	7838	2.68073	0.999996	0.536798	57.4501
GOTERM_BP_FAT	GO:0060429~epithelium development	6	5.55556	0.0707161	C25D7.3, B0041.7, F22D6.5, M03C11.8, F54C9.9, T05A12.4A, M01E5.5B	53	336	7838	2.64084	0.999998	0.534019	59.3772
