# Supplementary material for: Opposing roles of microRNA Argonautes during Caenorhabditis elegans aging
Source: PLoS Genet. 2018 Jun 21;14(6):e1007379. doi: 10.1371/journal.pgen.1007379 (PMC6013023; doi:10.1371/journal.pgen.1007379)
Supplement: S5 Table — Related to Figs 1, 3, 4, 5, S3 and S4. Numerical data underlying graphs and summary statistics. (Spreadsheet uploaded separately). (XLSX) [file pgen.1007379.s005.xlsx]

## Sheet: Figure1F
Fig. 1(F) qRT-PCR analyses of alg-1 and alg-2 mRNA levels in adults relative to L4 stage in the spe-9(hc88) strain, averaged from three independent experiments. The sterile spe-9 background was used to avoid potential signal from progeny animals. The error bars represent SEMs. **P<0.01, ***P<0.001 (t-test).
Replicates	L4	d2	d5		Replicates	L4	d2	d5
1 alg-1	1	0.408406	0.578361		1 alg-2	1	1.87377	1.4203
2 alg-1	1	0.237577	0.279057		2 alg-2	1	1.99581	1.85284
3 alg-1	1	0.226053	0.362845		3 alg-2	1	2.20166	2.74563
AVE	1	0.290678	0.406754		AVE	1	2.02375	2.00626
SEM	0	0.0589576	0.0891473		SEM	0	0.0956789	0.390206
TTEST		0.00027365	0.00264813				0.000432287	0.061406

## Sheet: Figure3B
Figure 3(B) Quantification of protein levels from four independent experiments. The samples were normalized to L4, and the error bars represent SEMs. **P<0.01, *P<0.05 (t-test)
	spe-9 vs PQ525 (spe-9:alg-2)
	Averages of four independent experiments					SEMs of four independent experiments
		spe-9	PQ525				spe-9	PQ525
	L4	1	1.45047			L4	0	0.309536
	AD2	0.300282	0.539185			AD2	0.0551057	0.112559
	AD5	0.144445	0.332276			AD5	0.0482574	0.101065
	T-TEST	rep1	rep2	rep3	rep4				TTEST
	spe-9 L4	2.21164	1.90045	1.80467	1.33589		L4 spe-9 vs PQ525		0.261927
	spe-9 AD2	0.480211	0.478994	0.486594	0.61762		AD2 spe-9 vs PQ525		0.00587547
	spe-9 AD5	0.169456	0.226706	0.171522	0.383166		AD5 spe-9 vs PQ525		0.03597
	PQ525 L4	1.95915	4.4194	2.17026	1.85422
	PQ525 AD2	0.732289	0.813761	0.988714	1.13494
	PQ525 AD5	0.342722	0.570444	0.455446	0.830402

## Sheet: Figure3E
Figure 4(E) Quantification of protein levels from three independent experiments. The samples were normalized to WT L4, and the error bars represent SEMs. **P<0.01 (t-test)
	Native alg-1 3'UTR vs PQ535 (swap alg-1 3'UTR)
	Averages of four experiments					SEMs of four experiments
		Native	PQ535				Native	PQ535
	L4	1	2.16757			L4	0	0.291868
	AD2	0.351845	1.02872			AD2	0.0354387	0.177992
	AD5	0.169598	0.613834			AD5	0.0498904	0.149496
	TTEST	Rep1	Rep2	Rep3	Rep4				TTEST
	Native L4	0.978871	1.18244	1.55415	0.936835		L4 native vs PQ535		0.00311834
	Native AD2	0.324017	0.314115	0.587717	0.405236		AD2 native vs PQ535		0.00393782
	Native AD5	0.299489	0.103382	0.160719	0.170124		AD5 native vs PQ535		0.00674882
	PQ535 L4	2.56849	2.98534	2.08132	2.04455
	PQ535 AD2	1.12116	1.4916	0.776318	1.13222
	PQ535 AD5	0.737532	0.364444	0.669579	0.902019

## Sheet: Figure4A
Figure 4(A) TaqMan analyses of the indicated miRNAs in alg-1(gk214) and alg-2(ok304) compared to WT animals at day 5 of adulthood, averaged from five independent experiments.
WT NORMALIZED TAQMAN QPCR
lin-4
Replicate	A	B	C	D	E
alg-1(gk214)	0.414267	0.434453	0.485433	0.424801	0.454573
alg-2(ok304)	1.00949	0.992645	1.16833	0.440555	1.0147
	GRAND AVG	SEM	TTEST WT vs mutant
WT	1	0
alg-1	0.442705	0.0102695	7.42922e-11
alg-2	0.925145	0.102251	0.566547
mir-71
Replicate	A	B	C	D	E
alg-1(gk214)	0.743081	0.586079	0.709942	0.592274	0.68375
alg-2(ok304)	1.14796	0.977894	0.848843	0.513097	0.640834
	GRAND AVG	SEM	TTEST WT vs mutant
WT	1	0
alg-1	0.663025	0.031596	5.23805e-06
alg-2	0.825726	0.113896	0.164519
mir-80
Replicate	A	B	C	D	E
alg-1(gk214)	0.366995	0.515538	0.636435	0.560936	0.641123
alg-2(ok304)	0.52684	0.671806	0.809816	0.686477	0.855551
	GRAND AVG	SEM	TTEST WT vs mutant
WT	1	0
alg-1	0.544205	0.050202	1.73743e-05
alg-2	0.710098	0.057753	0.00102727
mir-239a
Replicate	A	B	C	D	E
alg-1(gk214)	1.64219	1.35578	1.58141	1.51513	1.66375
alg-2(ok304)	0.356836	0.351093	0.966731	0.744886	*CENSORED
	GRAND AVG	SEM	TTEST WT vs mutant
WT	1	0
alg-1	1.55165	0.0553836	8.74212e-06
alg-2	0.604886	0.151787	0.0404946
mir-239b
Replicate	A	B	C	D	E
alg-1(gk214)	1.73944	1.46994	2.09106	2.31698	2.95228
alg-2(ok304)	0.327033	0.317073	1.04215	0.654938	0.650496
	GRAND AVG	SEM	TTEST WT vs mutant
WT	1	0
alg-1	2.11394	0.254906	0.0023805
alg-2	0.598339	0.133344	0.0167569
mir-238
Replicate	A	B	C	D	E
alg-1(gk214)	0.215005	0.266922	0.441075	0.395801	0.351581
alg-2(ok304)	0.372678	0.489458	0.923912	0.809848	0.853264
	GRAND AVG	SEM	TTEST WT vs mutant
WT	1	0
alg-1	0.334076	0.041384	2.23306e-07
alg-2	0.689832	0.108776	0.0214315
mir-246
Replicate	A	B	C	D	E
alg-1(gk214)	0.621621	0.403304	0.778691	0.589932	0.676527
alg-2(ok304)	0.355828	0.302612	0.453633	0.275197	0.310986
	GRAND AVG	SEM	TTEST WT vs mutant
WT	1	0
alg-1	0.614015	0.0616696	0.000243347
alg-2	0.339651	0.0313062	2.68047e-08

## Sheet: Figure4C
Genes up in alg-1
3187
Genes up in alg-2
81
overlap
13
expected number of successes = 12.8469692445506
the results are over enriched 1.01 fold compared to expectations
hypergeometric p-value = 0.5283486364479241
Genes down in alg-1
5742
Genes down in alg-2
133
Overlap
91
expected number of successes = 38.005673335324
the results are over enriched 2.39 fold compared to expectations
hypergeometric p-value = 1.546285453315101e-21

## Sheet: Figure4D
Figure 4(D) Enrichment and depletion of seed pairing (nucleotides 2-7) for the indicated miRNAs with genes differentially expressed in alg-1(gk214) versus WT animals. The fold difference shown is in comparison to the fraction of seed-pairing sites detected in genes with unchanged expression patterns in the alg-1 mutants. ***P<0.0001 (Chi Squared with Yates Correction).
	lin-4 UP alg-1					miR-71 UP alg-1					miR-239 UP alg-1
		lin-4	# of genes				mir-71	# of genes				miR-239	# of genes
	up_in_alg1	38	2239			up_in_alg1	787	2239			up_in_alg1	119	2239
	all_genes-up_in_alg1	78	11751			all_genes-up_in_alg1	2236	11751			all_genes-up_in_alg1	513	11751
	p-value	less than 0.0001				p-value	less than 0.0001				p-value	0.0667
	lin-4 DOWN alg-1					miR-71 DOWN alg-1					miR-239 DOWN alg-1
		lin-4	# of genes				mir-71	# of genes				miR-239	# of genes
	down_in_alg1	36	5329			down_in_alg1	1179	5329			down_in_alg1	236	5329
	all_genes-down_in_alg1	80	8661			all_genes-down_in_alg1	1844	8661			all_genes-down_in_alg1	396	8661
	p-value	0.1434				p-value	0.3616				p-value	0.7355

## Sheet: Figure5A
Figure 5(A) Average DAF-16::GFP intestinal nuclear localization score for WT, daf-2(e1370), alg-1(gk214), alg-2(ok304) from four blinded scorers.
STRAIN	WT (HT1889)	daf-2(HT1883)	alg-1(PQ585)	alg-2(PQ586)
N NUMBER	n 15	n 11	n 14	n 14
AVERAGE	0.516667	2.63636	0.142857	0.446429
SEM	0.136355	0.117496	0.0486704	0.14764
COMPARISON	WT vs daf-2	WT vs alg-1	WT vs alg-2
TTEST	4.24718e-11	0.022913	0.73863

## Sheet: Figure5B
GENES ANALYZED IN TEPPER		% OF TOTAL											Statistics
CLASS I	1663	8.62284												Class I	sig enrichment (p < 0.05)
CLASS II	1733	8.98579												up in alg2	yes
OTHERS	15890													down in alg2	no
TOTAL	19286													up in alg-1	no
														down in alg-1	yes
ONLY COUNTING GENES THAT ARE ALSO IN OUR RNASEQ LISTS
CLASS I	1636	8.6878
CLASS II	1685	8.94801												Class II	sig enrichment (p < 0.05)
OTHERS	15510													up in alg2	no
TOTAL	18831													down in alg2	yes
														up in alg-1	no
COMPARING CLASS TO UP/ DOWN IN ALG									% CHANGED GENES IN EACH CLASS					down in alg-1	yes
	CLASS I	CLASS II	OTHER	TOTAL					CLASS I	CLASS II
UP ALG-2	28	9	42	79					35.443	11.3924
DOWN ALG-2	6	28	93	127					4.72441	22.0472
UP ALG-1	79	34	923	1036					7.62548	3.28185
DOWN ALG-1	35	23	47	105					33.3333	21.9048
ALL TEPPER	1663	1733	15890	19286					8.62284	8.98579
CLASS I						CLASS II
UP ALG-2						UP ALG-2
expected number of successes = 6.86336360257023						expected number of successes = 7.06892889384526
the results are over enriched 4.08 fold compared to expectations						the results are over enriched 1.27 fold compared to expectations
hypergeometric p-value = 3.704455366915714e-11						hypergeometric p-value = 0.2736676992705934
DOWN ALG-2						DOWN ALG-2
expected number of successes = 11.0335085762838						expected number of successes = 11.3639742977006
the results are under enriched 1.84 fold compared to expectations						the results are over enriched 2.46 fold compared to expectations
hypergeometric p-value = 0.06766440728599967						hypergeometric p-value = 5.990906168938578e-06
UP ALG-1						UP ALG-1
expected number of successes = 90.0056290159843						expected number of successes = 92.7013966332112
the results are under enriched 1.14 fold compared to expectations						the results are under enriched 2.73 fold compared to expectations
hypergeometric p-value = 0.1153377108053915						hypergeometric p-value = 1.115209644161395e-13
DOWN in ALG-1						DOWN in ALG-1
expected number of successes = 9.12219212999841						expected number of successes = 9.39541182093357
the results are over enriched 3.84 fold compared to expectations						the results are over enriched 2.45 fold compared to expectations
hypergeometric p-value = 1.077659000144274e-12						hypergeometric p-value = 4.394843607275273e-05

## Sheet: SFigure3
SFigure 3 Independent replicate showing average DAF-16::GFP intestinal nuclear localization score for WT, daf-2(e1370), alg-1(gk214), alg-2(ok304) from four blinded scorers.
STRAIN	WT (HT1889)	daf-2(HT1883)	alg-1(PQ585)	alg-2(PQ586)
N NUMBER	11	12	11	19
AVERAGE	0.681818	2.33333	0.0454545	0.315789
SEM	0.238563	0.142319	0.0290728	0.109838
COMPARISON	WT vs daf-2	WT vs alg-1	WT vs alg-2
TTEST	3.11022e-05	0.0295367	0.203413

## Sheet: SFigure4
S4 Fig. Loss of alg-1 or alg-2 differentially affects dauer formation. Percent of animals that undergo dauer arrest at 20°C in the indicated strains. Shown are averages of three independent experiments and the error bars represent SEMs. ****P<0.0001 (Fisher’s exact test)
	Percentage Dauer
	Averages of three independent repeats				SEMs of three independent repeats
		Percent Dauer				Percent Dauer
	N2	0			N2	0
	alg-1(gk214)	0			alg-1(gk214)	0
	alg-2(ok304)	0			alg-2(ok304)	0
	daf-28(sa191)	41.6147			daf-28(sa191)	4.76745
	daf-16(mu86)	0			daf-16(mu86)	0
	daf-28;alg-1	23.4614			daf-28;alg-1	3.71687
	daf-28;alg-2	68.1057			daf-28;alg-2	4.04259
	daf-28;alg-1;daf-16	1.51515			daf-28;alg-1;daf-16	1.51515
	daf-28;alg-2;daf-16	0.529998			daf-28;alg-2;daf-16	0.267232
	Absolute values	Rep1		Rep2		Rep3		Total
		Dauer	Non-dauer	Dauer	Non-dauer	Dauer	Non-dauer	Dauer	Non-dauer	Fisher's p-value
	N2	0	165	0	110	0	135	0	410
	alg-1(gk214)	0	220	0	221	0	26	0	467
	alg-2(ok304)	0	209	0	172	0	89	0	470
	daf-28(sa191)	75	73	46	70	39	74	160	217	<0.0001	** Compared to N2
	daf-16(mu86)	0	167	0	113	0	10	0	290
	daf-28;alg-1	19	83	17	64	40	90	76	237	<0.0001	**Compared to daf-28
	daf-28;alg-2	143	52	102	42	80	53	325	147	<0.0001	**Compared to daf-28
	daf-28;alg-1;daf-16	0	22	3	63	0	78	3	163
	daf-28;alg-2;daf-16	1	135	1	116	0	122	2	373
